# Supplementary material for: Chemical hybridizing agent SQ-1-induced male sterility in Triticum aestivum L.: a comparative analysis of the anther proteome
Source: BMC Plant Biol. 2018 Jan 5;18:7. doi: 10.1186/s12870-017-1225-x (PMC5755283; doi:10.1186/s12870-017-1225-x)
Supplement: Supplementary file 9 — The relevant files of ClueGO results. (XLS 607 kb) [file 12870_2017_1225_MOESM9_ESM.xls]

## Sheet: ClueGO Results
GOID	GOTerm	Ontology Source	Term PValue	Term PValue Corrected with Bonferroni step down	Group PValue	Group PValue Corrected with Bonferroni step down	GOLevels	GOGroups	% Associated Genes	Nr. Genes	Associated Genes Found
GO:0012505	endomembrane system	GO_CellularComponent-Custom_05.11.2015_10h28	0.00069	0.02	5.6e-07	4.4e-06	[2, 3]	Group0	1.11449	11	[ADH1, AT1G07750, CSLD1, CSLE1, EIF4A1, GAPC1, GAPC2, PDIL1-1, RGP1, RGP2, VSR4]
GO:0071944	cell periphery	GO_CellularComponent-Custom_05.11.2015_10h28	4.7e-05	0.0025	5.6e-07	4.4e-06	[2, 3]	Group0	1.04167	17	[ACT7, ADH1, BGL2, CPK13, CPK20, CSLE1, EIF4A1, GAPC1, GAPC2, MS2, PAF1, PDIL1-1, RGP1, RGP2, RPT3, RPT6A, SAM-2]
GO:0005975	carbohydrate metabolic process	GO_BiologicalProcess-Custom_05.11.2015_10h28	1e-05	0.00063	5.6e-07	4.4e-06	[3]	Group0	1.78571	11	[BGL2, CSLD1, CSLE1, DPE2, FBA2, GAPC1, GAPC2, MGP2, PGI1, RGP1, RGP2]
GO:0006970	response to osmotic stress	GO_BiologicalProcess-Custom_05.11.2015_10h28	2.8e-05	0.0015	5.6e-07	4.4e-06	[3]	Group0	2.33918	8	[ADH1, CSD3, GAPC1, MRP5, MS2, PDIL1-1, RGP1, RGP2]
GO:0010035	response to inorganic substance	GO_BiologicalProcess-Custom_05.11.2015_10h28	2.5e-07	1.9e-05	5.6e-07	4.4e-06	[3]	Group0	2.3301	12	[ADH1, ATARCA, CSD3, EIF4A1, FBA2, GAPC1, GAPC2, GSTL3, MS2, PDIL1-1, RGP2, SAM-2]
GO:0044723	single-organism carbohydrate metabolic process	GO_BiologicalProcess-Custom_05.11.2015_10h28	7.1e-07	5.3e-05	5.6e-07	4.4e-06	[3, 4]	Group0	2.71003	10	[CSLD1, CSLE1, DPE2, FBA2, GAPC1, GAPC2, MGP2, PGI1, RGP1, RGP2]
GO:0071555	cell wall organization	GO_BiologicalProcess-Custom_05.11.2015_10h28	0.0034	0.051	5.6e-07	4.4e-06	[3, 4]	Group0	1.74825	5	[AXS2, CSLD1, CSLE1, RGP1, RGP2]
GO:0009651	response to salt stress	GO_BiologicalProcess-Custom_05.11.2015_10h28	1.4e-05	0.0008	5.6e-07	4.4e-06	[4]	Group0	2.58065	8	[ADH1, CSD3, GAPC1, MRP5, MS2, PDIL1-1, RGP1, RGP2]
GO:0010038	response to metal ion	GO_BiologicalProcess-Custom_05.11.2015_10h28	2.4e-09	1.9e-07	5.6e-07	4.4e-06	[4]	Group0	4.15094	11	[ADH1, ATARCA, EIF4A1, FBA2, GAPC1, GAPC2, GSTL3, MS2, PDIL1-1, RGP2, SAM-2]
GO:0016051	carbohydrate biosynthetic process	GO_BiologicalProcess-Custom_05.11.2015_10h28	3.5e-06	0.00023	5.6e-07	4.4e-06	[4, 5]	Group0	3.88889	7	[CSLD1, CSLE1, GAPC1, GAPC2, PGI1, RGP1, RGP2]
GO:0005794	Golgi apparatus	GO_CellularComponent-Custom_05.11.2015_10h28	1.8e-06	0.00013	5.6e-07	4.4e-06	[3, 4, 5, 6, 7]	Group0	2.14844	11	[ADH1, AT1G07750, CSLD1, CSLE1, EIF4A1, GAPC1, GAPC2, PDIL1-1, RGP1, RGP2, VSR4]
GO:0005773	vacuole	GO_CellularComponent-Custom_05.11.2015_10h28	0.00097	0.026	5.6e-07	4.4e-06	[4, 5, 6, 7]	Group0	1.58014	7	[BGL2, CSD3, GAPC1, MRP5, PDIL1-1, RGP1, VSR4]
GO:0009506	plasmodesma	GO_CellularComponent-Custom_05.11.2015_10h28	0.0012	0.029	0.0002	0.00041	[2, 3]	Group1	1.33333	8	[ACT7, AT1G07750, EIF4A1, GAPC2, MS2, RPT3, SAM-2, WAK5]
GO:0043233	organelle lumen	GO_CellularComponent-Custom_05.11.2015_10h28	0.00025	0.01	0.0002	0.00041	[2, 3]	Group1	1.70576	8	[ACT7, EIF4A1, GAPC2, PDIL1-1, RPT3, RPT6A, SAM-2, SCL30]
GO:0071944	cell periphery	GO_CellularComponent-Custom_05.11.2015_10h28	4.7e-05	0.0025	0.0002	0.00041	[2, 3]	Group1	1.04167	17	[ACT7, ADH1, BGL2, CPK13, CPK20, CSLE1, EIF4A1, GAPC1, GAPC2, MS2, PAF1, PDIL1-1, RGP1, RGP2, RPT3, RPT6A, SAM-2]
GO:0010033	response to organic substance	GO_BiologicalProcess-Custom_05.11.2015_10h28	0.00031	0.011	0.0002	0.00041	[3]	Group1	1.01597	14	[ACT7, ATARCA, CHLI2, CPK13, CPK20, FBA2, GAPC1, MRP5, PDIL1-1, RPT3, RPT6A, SAM-2, SCL30, WAK5]
GO:0016817	hydrolase activity, acting on acid anhydrides	GO_MolecularFunction-Custom_05.11.2015_10h28	0.0082	0.057	0.0002	0.00041	[3]	Group1	1.42045	5	[CHLI2, EIF4A1, MRP5, RPT3, RPT6A]
GO:0030312	external encapsulating structure	GO_CellularComponent-Custom_05.11.2015_10h28	3.8e-06	0.00025	0.0002	0.00041	[2, 3, 4]	Group1	2.58621	9	[ACT7, BGL2, EIF4A1, GAPC2, PDIL1-1, RGP1, RGP2, RPT3, SAM-2]
GO:1901265	nucleoside phosphate binding	GO_MolecularFunction-Custom_05.11.2015_10h28	6.5e-05	0.0032	0.0002	0.00041	[3]	Group1	1.06312	16	[ACT7, CHLI2, CPK13, CPK20, EIF4A1, GAPC1, GAPC2, HSC70-1, MRP5, MVD1, NADP-ME3, RPT3, RPT6A, SAM-2, SCL30, WAK5]
GO:0000166	nucleotide binding	GO_MolecularFunction-Custom_05.11.2015_10h28	6.5e-05	0.0032	0.0002	0.00041	[3, 4]	Group1	1.06312	16	[ACT7, CHLI2, CPK13, CPK20, EIF4A1, GAPC1, GAPC2, HSC70-1, MRP5, MVD1, NADP-ME3, RPT3, RPT6A, SAM-2, SCL30, WAK5]
GO:0030529	ribonucleoprotein complex	GO_CellularComponent-Custom_05.11.2015_10h28	0.0025	0.043	0.0002	0.00041	[2, 3, 4, 5]	Group1	1.87266	5	[ATARCA, RGP1, RGP2, SCL30, SSR16]
GO:0005618	cell wall	GO_CellularComponent-Custom_05.11.2015_10h28	3.8e-06	0.00025	0.0002	0.00041	[3, 4, 5]	Group1	2.58621	9	[ACT7, BGL2, EIF4A1, GAPC2, PDIL1-1, RGP1, RGP2, RPT3, SAM-2]
GO:0010038	response to metal ion	GO_BiologicalProcess-Custom_05.11.2015_10h28	2.4e-09	1.9e-07	0.0002	0.00041	[4]	Group1	4.15094	11	[ADH1, ATARCA, EIF4A1, FBA2, GAPC1, GAPC2, GSTL3, MS2, PDIL1-1, RGP2, SAM-2]
GO:0016818	hydrolase activity, acting on acid anhydrides, in phosphorus-containing anhydrides	GO_MolecularFunction-Custom_05.11.2015_10h28	0.0072	0.057	0.0002	0.00041	[4]	Group1	1.46628	5	[CHLI2, EIF4A1, MRP5, RPT3, RPT6A]
GO:0033993	response to lipid	GO_BiologicalProcess-Custom_05.11.2015_10h28	0.026	0.053	0.0002	0.00041	[4]	Group1	1.05042	5	[ATARCA, CPK13, CPK20, FBA2, MRP5]
GO:0035639	purine ribonucleoside triphosphate binding	GO_MolecularFunction-Custom_05.11.2015_10h28	0.001	0.026	0.0002	0.00041	[4]	Group1	1	12	[ACT7, CHLI2, CPK13, CPK20, EIF4A1, HSC70-1, MRP5, MVD1, RPT3, RPT6A, SAM-2, WAK5]
GO:0097305	response to alcohol	GO_BiologicalProcess-Custom_05.11.2015_10h28	0.015	0.046	0.0002	0.00041	[4]	Group1	1.21359	5	[ATARCA, CPK13, CPK20, FBA2, MRP5]
GO:1901566	organonitrogen compound biosynthetic process	GO_BiologicalProcess-Custom_05.11.2015_10h28	0.0068	0.068	0.0002	0.00041	[4]	Group1	1.11288	7	[APG3, ATARCA, CHLI2, EIF4A1, MS2, SAM-2, SSR16]
GO:0009737	response to abscisic acid	GO_BiologicalProcess-Custom_05.11.2015_10h28	0.009	0.045	0.0002	0.00041	[4, 5]	Group1	1.38504	5	[ATARCA, CPK13, CPK20, FBA2, MRP5]
GO:0043232	intracellular non-membrane-bounded organelle	GO_CellularComponent-Custom_05.11.2015_10h28	0.0025	0.045	0.0002	0.00041	[3, 4, 5, 6]	Group1	1.19225	8	[ACT7, ATARCA, EIF4A1, GAPC2, RGP1, RGP2, SAM-2, SSR16]
GO:0016462	pyrophosphatase activity	GO_MolecularFunction-Custom_05.11.2015_10h28	0.0069	0.062	0.0002	0.00041	[5]	Group1	1.47929	5	[CHLI2, EIF4A1, MRP5, RPT3, RPT6A]
GO:0070013	intracellular organelle lumen	GO_CellularComponent-Custom_05.11.2015_10h28	0.00025	0.01	0.0002	0.00041	[3, 4, 5, 6, 7]	Group1	1.70576	8	[ACT7, EIF4A1, GAPC2, PDIL1-1, RPT3, RPT6A, SAM-2, SCL30]
GO:0030554	adenyl nucleotide binding	GO_MolecularFunction-Custom_05.11.2015_10h28	0.0005	0.016	0.0002	0.00041	[5, 6]	Group1	1.08206	12	[ACT7, CHLI2, CPK13, CPK20, EIF4A1, HSC70-1, MRP5, MVD1, RPT3, RPT6A, SAM-2, WAK5]
GO:0044428	nuclear part	GO_CellularComponent-Custom_05.11.2015_10h28	0.0019	0.038	0.0002	0.00041	[3, 4, 5, 6, 7, 8]	Group1	1.40562	7	[ACT7, EIF4A1, GAPC2, RPT3, RPT6A, SAM-2, SCL30]
GO:0032559	adenyl ribonucleotide binding	GO_MolecularFunction-Custom_05.11.2015_10h28	0.00049	0.016	0.0002	0.00041	[5, 6, 7]	Group1	1.08499	12	[ACT7, CHLI2, CPK13, CPK20, EIF4A1, HSC70-1, MRP5, MVD1, RPT3, RPT6A, SAM-2, WAK5]
GO:0005524	ATP binding	GO_MolecularFunction-Custom_05.11.2015_10h28	0.00037	0.013	0.0002	0.00041	[5, 6, 7, 8]	Group1	1.1194	12	[ACT7, CHLI2, CPK13, CPK20, EIF4A1, HSC70-1, MRP5, MVD1, RPT3, RPT6A, SAM-2, WAK5]
GO:0031981	nuclear lumen	GO_CellularComponent-Custom_05.11.2015_10h28	0.00038	0.013	0.0002	0.00041	[4, 5, 6, 7, 8, 9]	Group1	1.84697	7	[ACT7, EIF4A1, GAPC2, RPT3, RPT6A, SAM-2, SCL30]
GO:0000500	Starch and sucrose metabolism	KEGG_06.11.2015	6.1e-06	0.00039	3.5e-08	3.5e-07	[-1]	Group10	3.57143	7	[AT1G62660, AT1G70730, AT4G10260, DPE2, PGI1, UGP1, UGP2]
GO:0000520	Amino sugar and nucleotide sugar metabolism	KEGG_06.11.2015	2.6e-08	2e-06	3.5e-08	3.5e-07	[-1]	Group10	5.92593	8	[AT1G70730, AT4G10260, AXS2, PGI1, RGP1, RGP2, UGP1, UGP2]
GO:0003050	Proteasome	KEGG_06.11.2015	1.9e-06	0.00013	1.9e-06	9.6e-06	[-1]	Group11	8.62069	5	[AT5G23540, PAF1, RPT2a, RPT3, RPT6A]
GO:0004141	Protein processing in endoplasmic reticulum	KEGG_06.11.2015	0.0011	0.027	0.0011	0.0011	[-1]	Group12	2.27273	5	[AT5G03340, HSC70-1, HSP70, Hsp81.4, PDIL1-1]
GO:0000010	Glycolysis / Gluconeogenesis	KEGG_06.11.2015	3e-06	0.0002	9.7e-10	1.1e-08	[-1]	Group2	5.30973	6	[ADH1, AT1G70730, FBA2, GAPC1, GAPC2, PGI1]
GO:0000710	Carbon fixation in photosynthetic organisms	KEGG_06.11.2015	4.5e-06	0.00029	9.7e-10	1.1e-08	[-1]	Group2	7.24638	5	[AT3G60750, FBA2, GAPC1, GAPC2, NADP-ME3]
GO:0012505	endomembrane system	GO_CellularComponent-Custom_05.11.2015_10h28	0.00069	0.02	9.7e-10	1.1e-08	[2, 3]	Group2	1.11449	11	[ADH1, AT1G07750, CSLD1, CSLE1, EIF4A1, GAPC1, GAPC2, PDIL1-1, RGP1, RGP2, VSR4]
GO:0031975	envelope	GO_CellularComponent-Custom_05.11.2015_10h28	8.2e-05	0.004	9.7e-10	1.1e-08	[2, 3]	Group2	1.75439	9	[ACT7, ADNT1, AOX1A, ATS2, FBA2, GAPC1, MS2, PGI1, SSR16]
GO:0071944	cell periphery	GO_CellularComponent-Custom_05.11.2015_10h28	4.7e-05	0.0025	9.7e-10	1.1e-08	[2, 3]	Group2	1.04167	17	[ACT7, ADH1, BGL2, CPK13, CPK20, CSLE1, EIF4A1, GAPC1, GAPC2, MS2, PAF1, PDIL1-1, RGP1, RGP2, RPT3, RPT6A, SAM-2]
GO:0009015	portion of vascular tissue	PO-ANATOMY_PlantStructure-Custom_20.08.2013_17h17	0.00015	0.0068	9.7e-10	1.1e-08	[2, 3]	Group2	1.83908	8	[BGL2, ELI3-1, GAPC1, GAPC2, MS2, SAM-2, UGP1, UGP2]
GO:0005975	carbohydrate metabolic process	GO_BiologicalProcess-Custom_05.11.2015_10h28	1e-05	0.00063	9.7e-10	1.1e-08	[3]	Group2	1.78571	11	[BGL2, CSLD1, CSLE1, DPE2, FBA2, GAPC1, GAPC2, MGP2, PGI1, RGP1, RGP2]
GO:0006091	generation of precursor metabolites and energy	GO_BiologicalProcess-Custom_05.11.2015_10h28	7.2e-06	0.00044	9.7e-10	1.1e-08	[3]	Group2	3.48259	7	[AOX1A, DPE2, FBA2, GAPC1, GAPC2, PGI1, PGRL1B]
GO:0006790	sulfur compound metabolic process	GO_BiologicalProcess-Custom_05.11.2015_10h28	0.0023	0.045	9.7e-10	1.1e-08	[3]	Group2	1.9084	5	[CYP82C2, GSTL3, MS2, MVD1, SAM-2]
GO:0006970	response to osmotic stress	GO_BiologicalProcess-Custom_05.11.2015_10h28	2.8e-05	0.0015	9.7e-10	1.1e-08	[3]	Group2	2.33918	8	[ADH1, CSD3, GAPC1, MRP5, MS2, PDIL1-1, RGP1, RGP2]
GO:0010035	response to inorganic substance	GO_BiologicalProcess-Custom_05.11.2015_10h28	2.5e-07	1.9e-05	9.7e-10	1.1e-08	[3]	Group2	2.3301	12	[ADH1, ATARCA, CSD3, EIF4A1, FBA2, GAPC1, GAPC2, GSTL3, MS2, PDIL1-1, RGP2, SAM-2]
GO:0016757	transferase activity, transferring glycosyl groups	GO_MolecularFunction-Custom_05.11.2015_10h28	0.0062	0.068	9.7e-10	1.1e-08	[3]	Group2	1.51976	5	[CSLD1, CSLE1, DPE2, MGP2, RGP1]
GO:0044711	single-organism biosynthetic process	GO_BiologicalProcess-Custom_05.11.2015_10h28	6.6e-06	0.00041	9.7e-10	1.1e-08	[3]	Group2	1.35993	15	[APG3, ATS2, CHLI2, CSLD1, CSLE1, CYP82C2, ELI3-1, GAPC1, GAPC2, MS2, MVD1, PGI1, RGP1, RGP2, SAM-2]
GO:0044712	single-organism catabolic process	GO_BiologicalProcess-Custom_05.11.2015_10h28	0.00031	0.011	9.7e-10	1.1e-08	[3]	Group2	1.91781	7	[DPE2, FBA2, GAPC1, GAPC2, PGI1, RPT3, RPT6A]
GO:0045229	external encapsulating structure organization	GO_BiologicalProcess-Custom_05.11.2015_10h28	0.00065	0.02	9.7e-10	1.1e-08	[3]	Group2	2.01342	6	[AXS2, CSLD1, CSLE1, MS2, RGP1, RGP2]
GO:0051186	cofactor metabolic process	GO_BiologicalProcess-Custom_05.11.2015_10h28	1.2e-06	9e-05	9.7e-10	1.1e-08	[3]	Group2	3.58744	8	[CHLI2, FBA2, GAPC1, GAPC2, MS2, MVD1, PGI1, SAM-2]
GO:0055114	oxidation-reduction process	GO_BiologicalProcess-Custom_05.11.2015_10h28	0.00053	0.017	9.7e-10	1.1e-08	[3]	Group2	1.15063	11	[ADH1, AOX1A, CSD3, CYP82C2, DPE2, ELI3-1, GAPC1, GAPC2, MS2, NADP-ME3, PGRL1B]
GO:1901135	carbohydrate derivative metabolic process	GO_BiologicalProcess-Custom_05.11.2015_10h28	6.6e-06	0.00041	9.7e-10	1.1e-08	[3]	Group2	2.41935	9	[CYP82C2, FBA2, GAPC1, GAPC2, MGP2, PGI1, RGP1, RGP2, SAM-2]
GO:1901564	organonitrogen compound metabolic process	GO_BiologicalProcess-Custom_05.11.2015_10h28	3.9e-05	0.0021	9.7e-10	1.1e-08	[3]	Group2	1.32114	13	[APG3, ATARCA, CHLI2, CYP82C2, EIF4A1, FBA2, GAPC1, GAPC2, GSTL3, MS2, PGI1, SAM-2, SSR16]
GO:1901575	organic substance catabolic process	GO_BiologicalProcess-Custom_05.11.2015_10h28	0.0015	0.032	9.7e-10	1.1e-08	[3]	Group2	1.29032	8	[DPE2, FBA2, GAPC1, GAPC2, PAF1, PGI1, RPT3, RPT6A]
GO:0019637	organophosphate metabolic process	GO_BiologicalProcess-Custom_05.11.2015_10h28	0.00069	0.02	9.7e-10	1.1e-08	[3, 4]	Group2	1.99336	6	[ATS2, FBA2, GAPC1, GAPC2, MVD1, PGI1]
GO:0044262	cellular carbohydrate metabolic process	GO_BiologicalProcess-Custom_05.11.2015_10h28	0.00023	0.0097	9.7e-10	1.1e-08	[3, 4]	Group2	2.43902	6	[CSLD1, CSLE1, DPE2, PGI1, RGP1, RGP2]
GO:0044723	single-organism carbohydrate metabolic process	GO_BiologicalProcess-Custom_05.11.2015_10h28	7.1e-07	5.3e-05	9.7e-10	1.1e-08	[3, 4]	Group2	2.71003	10	[CSLD1, CSLE1, DPE2, FBA2, GAPC1, GAPC2, MGP2, PGI1, RGP1, RGP2]
GO:0071555	cell wall organization	GO_BiologicalProcess-Custom_05.11.2015_10h28	0.0034	0.051	9.7e-10	1.1e-08	[3, 4]	Group2	1.74825	5	[AXS2, CSLD1, CSLE1, RGP1, RGP2]
GO:1901657	glycosyl compound metabolic process	GO_BiologicalProcess-Custom_05.11.2015_10h28	0.0001	0.0048	9.7e-10	1.1e-08	[3, 4]	Group2	2.85714	6	[CYP82C2, FBA2, GAPC1, GAPC2, PGI1, SAM-2]
GO:0005976	polysaccharide metabolic process	GO_BiologicalProcess-Custom_05.11.2015_10h28	0.00016	0.0071	9.7e-10	1.1e-08	[4]	Group2	2.6087	6	[CSLD1, CSLE1, DPE2, PGI1, RGP1, RGP2]
GO:0006732	coenzyme metabolic process	GO_BiologicalProcess-Custom_05.11.2015_10h28	1e-06	7.6e-05	9.7e-10	1.1e-08	[4]	Group2	4.66667	7	[FBA2, GAPC1, GAPC2, MS2, MVD1, PGI1, SAM-2]
GO:0009651	response to salt stress	GO_BiologicalProcess-Custom_05.11.2015_10h28	1.4e-05	0.0008	9.7e-10	1.1e-08	[4]	Group2	2.58065	8	[ADH1, CSD3, GAPC1, MRP5, MS2, PDIL1-1, RGP1, RGP2]
GO:0010038	response to metal ion	GO_BiologicalProcess-Custom_05.11.2015_10h28	2.4e-09	1.9e-07	9.7e-10	1.1e-08	[4]	Group2	4.15094	11	[ADH1, ATARCA, EIF4A1, FBA2, GAPC1, GAPC2, GSTL3, MS2, PDIL1-1, RGP2, SAM-2]
GO:0016052	carbohydrate catabolic process	GO_BiologicalProcess-Custom_05.11.2015_10h28	5.2e-05	0.0027	9.7e-10	1.1e-08	[4]	Group2	4.38596	5	[DPE2, FBA2, GAPC1, GAPC2, PGI1]
GO:0043603	cellular amide metabolic process	GO_BiologicalProcess-Custom_05.11.2015_10h28	0.0086	0.052	9.7e-10	1.1e-08	[4]	Group2	1.40056	5	[APG3, ATARCA, EIF4A1, GSTL3, SSR16]
GO:0055086	nucleobase-containing small molecule metabolic process	GO_BiologicalProcess-Custom_05.11.2015_10h28	0.00072	0.02	9.7e-10	1.1e-08	[3, 4, 5]	Group2	2.5	5	[FBA2, GAPC1, GAPC2, PGI1, SAM-2]
GO:0072521	purine-containing compound metabolic process	GO_BiologicalProcess-Custom_05.11.2015_10h28	0.00015	0.0067	9.7e-10	1.1e-08	[4]	Group2	3.4965	5	[FBA2, GAPC1, GAPC2, PGI1, SAM-2]
GO:1901566	organonitrogen compound biosynthetic process	GO_BiologicalProcess-Custom_05.11.2015_10h28	0.0068	0.068	9.7e-10	1.1e-08	[4]	Group2	1.11288	7	[APG3, ATARCA, CHLI2, EIF4A1, MS2, SAM-2, SSR16]
GO:0006518	peptide metabolic process	GO_BiologicalProcess-Custom_05.11.2015_10h28	0.005	0.065	9.7e-10	1.1e-08	[4, 5]	Group2	1.59744	5	[APG3, ATARCA, EIF4A1, GSTL3, SSR16]
GO:0016051	carbohydrate biosynthetic process	GO_BiologicalProcess-Custom_05.11.2015_10h28	3.5e-06	0.00023	9.7e-10	1.1e-08	[4, 5]	Group2	3.88889	7	[CSLD1, CSLE1, GAPC1, GAPC2, PGI1, RGP1, RGP2]
GO:0043232	intracellular non-membrane-bounded organelle	GO_CellularComponent-Custom_05.11.2015_10h28	0.0025	0.045	9.7e-10	1.1e-08	[3, 4, 5, 6]	Group2	1.19225	8	[ACT7, ATARCA, EIF4A1, GAPC2, RGP1, RGP2, SAM-2, SSR16]
GO:0044264	cellular polysaccharide metabolic process	GO_BiologicalProcess-Custom_05.11.2015_10h28	3.1e-05	0.0017	9.7e-10	1.1e-08	[4, 5]	Group2	3.52941	6	[CSLD1, CSLE1, DPE2, PGI1, RGP1, RGP2]
GO:0044724	single-organism carbohydrate catabolic process	GO_BiologicalProcess-Custom_05.11.2015_10h28	1.3e-06	9.6e-05	9.7e-10	1.1e-08	[4, 5]	Group2	9.25926	5	[DPE2, FBA2, GAPC1, GAPC2, PGI1]
GO:0007131	seedling development stage	PO-TEMPORAL_PlantGrowthAndDevelopmentalStages-Custom_20.08.2013_16h53	8.1e-10	6.5e-08	9.7e-10	1.1e-08	[4, 5]	Group2	1.97095	19	[ACT7, AT2G20420, ATARCA, AXS2, CPN60A, FBA2, GAPC1, GAPC2, GSTL3, HSC70-1, HSP70, MS2, PAF1, PDIL1-1, RGP2, SAM-2, UGP1, UGP2, cICDH]
GO:0005794	Golgi apparatus	GO_CellularComponent-Custom_05.11.2015_10h28	1.8e-06	0.00013	9.7e-10	1.1e-08	[3, 4, 5, 6, 7]	Group2	2.14844	11	[ADH1, AT1G07750, CSLD1, CSLE1, EIF4A1, GAPC1, GAPC2, PDIL1-1, RGP1, RGP2, VSR4]
GO:0009116	nucleoside metabolic process	GO_BiologicalProcess-Custom_05.11.2015_10h28	0.00014	0.0068	9.7e-10	1.1e-08	[4, 5, 6]	Group2	3.52113	5	[FBA2, GAPC1, GAPC2, PGI1, SAM-2]
GO:0031967	organelle envelope	GO_CellularComponent-Custom_05.11.2015_10h28	8.2e-05	0.004	9.7e-10	1.1e-08	[3, 4, 5, 6, 7]	Group2	1.75439	9	[ACT7, ADNT1, AOX1A, ATS2, FBA2, GAPC1, MS2, PGI1, SSR16]
GO:0044042	glucan metabolic process	GO_BiologicalProcess-Custom_05.11.2015_10h28	1.1e-05	0.00068	9.7e-10	1.1e-08	[5]	Group2	4.1958	6	[CSLD1, CSLE1, DPE2, PGI1, RGP1, RGP2]
GO:0046686	response to cadmium ion	GO_BiologicalProcess-Custom_05.11.2015_10h28	1.5e-08	1.2e-06	9.7e-10	1.1e-08	[5]	Group2	4.97238	9	[ADH1, ATARCA, EIF4A1, FBA2, GAPC1, GAPC2, GSTL3, MS2, RGP2]
GO:0005739	mitochondrion	GO_CellularComponent-Custom_05.11.2015_10h28	0.027	0.027	9.7e-10	1.1e-08	[4, 5, 6, 7]	Group2	1.04384	5	[ACT7, ADNT1, AOX1A, GAPC1, GAPC2]
GO:0005829	cytosol	GO_CellularComponent-Custom_05.11.2015_10h28	5.9e-10	4.8e-08	9.7e-10	1.1e-08	[4, 5, 6, 7]	Group2	1.88324	20	[ACT7, ADH1, AT1G07750, ATARCA, AXS2, DPE2, EIF4A1, GAPC1, GAPC2, GSTL3, MS2, MVD1, NADP-ME3, PAF1, PGI1, RGP1, RGP2, RPT3, RPT6A, SAM-2]
GO:0006073	cellular glucan metabolic process	GO_BiologicalProcess-Custom_05.11.2015_10h28	1.1e-05	0.00068	9.7e-10	1.1e-08	[5, 6]	Group2	4.1958	6	[CSLD1, CSLE1, DPE2, PGI1, RGP1, RGP2]
GO:0009536	plastid	GO_CellularComponent-Custom_05.11.2015_10h28	0.00027	0.01	9.7e-10	1.1e-08	[4, 5, 6, 7]	Group2	1.08878	13	[ACT7, APG3, ATARCA, ATS2, CHLI2, FBA2, GAPC1, GAPC2, MS2, PDIL1-1, PGI1, PGRL1B, SSR16]
GO:0044435	plastid part	GO_CellularComponent-Custom_05.11.2015_10h28	0.0038	0.053	9.7e-10	1.1e-08	[3, 4, 5, 6, 7, 8]	Group2	1.11576	8	[ACT7, ATS2, CHLI2, FBA2, MS2, PGI1, PGRL1B, SSR16]
GO:0009119	ribonucleoside metabolic process	GO_BiologicalProcess-Custom_05.11.2015_10h28	0.00012	0.0057	9.7e-10	1.1e-08	[5, 6, 7]	Group2	3.67647	5	[FBA2, GAPC1, GAPC2, PGI1, SAM-2]
GO:0042278	purine nucleoside metabolic process	GO_BiologicalProcess-Custom_05.11.2015_10h28	6.4e-05	0.0033	9.7e-10	1.1e-08	[5, 6, 7]	Group2	4.20168	5	[FBA2, GAPC1, GAPC2, PGI1, SAM-2]
GO:0009507	chloroplast	GO_CellularComponent-Custom_05.11.2015_10h28	0.00019	0.0083	9.7e-10	1.1e-08	[5, 6, 7, 8]	Group2	1.12457	13	[ACT7, APG3, ATARCA, ATS2, CHLI2, FBA2, GAPC1, GAPC2, MS2, PDIL1-1, PGI1, PGRL1B, SSR16]
GO:0009526	plastid envelope	GO_CellularComponent-Custom_05.11.2015_10h28	0.0014	0.03	9.7e-10	1.1e-08	[4, 5, 6, 7, 8, 9]	Group2	1.73913	6	[ACT7, ATS2, FBA2, MS2, PGI1, SSR16]
GO:0044434	chloroplast part	GO_CellularComponent-Custom_05.11.2015_10h28	0.0033	0.052	9.7e-10	1.1e-08	[4, 5, 6, 7, 8, 9]	Group2	1.14286	8	[ACT7, ATS2, CHLI2, FBA2, MS2, PGI1, PGRL1B, SSR16]
GO:0009941	chloroplast envelope	GO_CellularComponent-Custom_05.11.2015_10h28	0.0012	0.028	9.7e-10	1.1e-08	[5, 6, 7, 8, 9, 10]	Group2	1.79104	6	[ACT7, ATS2, FBA2, MS2, PGI1, SSR16]
GO:0030529	ribonucleoprotein complex	GO_CellularComponent-Custom_05.11.2015_10h28	0.0025	0.043	6.6e-05	0.00026	[2, 3, 4, 5]	Group3	1.87266	5	[ATARCA, RGP1, RGP2, SCL30, SSR16]
GO:0043232	intracellular non-membrane-bounded organelle	GO_CellularComponent-Custom_05.11.2015_10h28	0.0025	0.045	6.6e-05	0.00026	[3, 4, 5, 6]	Group3	1.19225	8	[ACT7, ATARCA, EIF4A1, GAPC2, RGP1, RGP2, SAM-2, SSR16]
GO:0044445	cytosolic part	GO_CellularComponent-Custom_05.11.2015_10h28	1e-05	0.00064	6.6e-05	0.00026	[4, 5, 6, 7, 8]	Group3	6.09756	5	[ATARCA, RGP1, RGP2, RPT3, RPT6A]
GO:0031975	envelope	GO_CellularComponent-Custom_05.11.2015_10h28	8.2e-05	0.004	1.1e-06	7.7e-06	[2, 3]	Group4	1.75439	9	[ACT7, ADNT1, AOX1A, ATS2, FBA2, GAPC1, MS2, PGI1, SSR16]
GO:0006091	generation of precursor metabolites and energy	GO_BiologicalProcess-Custom_05.11.2015_10h28	7.2e-06	0.00044	1.1e-06	7.7e-06	[3]	Group4	3.48259	7	[AOX1A, DPE2, FBA2, GAPC1, GAPC2, PGI1, PGRL1B]
GO:0051186	cofactor metabolic process	GO_BiologicalProcess-Custom_05.11.2015_10h28	1.2e-06	9e-05	1.1e-06	7.7e-06	[3]	Group4	3.58744	8	[CHLI2, FBA2, GAPC1, GAPC2, MS2, MVD1, PGI1, SAM-2]
GO:1901564	organonitrogen compound metabolic process	GO_BiologicalProcess-Custom_05.11.2015_10h28	3.9e-05	0.0021	1.1e-06	7.7e-06	[3]	Group4	1.32114	13	[APG3, ATARCA, CHLI2, CYP82C2, EIF4A1, FBA2, GAPC1, GAPC2, GSTL3, MS2, PGI1, SAM-2, SSR16]
GO:0019637	organophosphate metabolic process	GO_BiologicalProcess-Custom_05.11.2015_10h28	0.00069	0.02	1.1e-06	7.7e-06	[3, 4]	Group4	1.99336	6	[ATS2, FBA2, GAPC1, GAPC2, MVD1, PGI1]
GO:0006732	coenzyme metabolic process	GO_BiologicalProcess-Custom_05.11.2015_10h28	1e-06	7.6e-05	1.1e-06	7.7e-06	[4]	Group4	4.66667	7	[FBA2, GAPC1, GAPC2, MS2, MVD1, PGI1, SAM-2]
GO:0044446	intracellular organelle part	GO_CellularComponent-Custom_05.11.2015_10h28	1.3e-06	9.5e-05	1.1e-06	7.7e-06	[2, 3, 4, 5, 6]	Group4	1.04975	23	[ACT7, ADNT1, AOX1A, ATS2, CHLI2, CSLD1, CSLE1, EIF4A1, FBA2, GAPC1, GAPC2, MRP5, MS2, PDIL1-1, PGI1, PGRL1B, RGP1, RPT3, RPT6A, SAM-2, SCL30, SSR16, VSR4]
GO:1901566	organonitrogen compound biosynthetic process	GO_BiologicalProcess-Custom_05.11.2015_10h28	0.0068	0.068	1.1e-06	7.7e-06	[4]	Group4	1.11288	7	[APG3, ATARCA, CHLI2, EIF4A1, MS2, SAM-2, SSR16]
GO:0031967	organelle envelope	GO_CellularComponent-Custom_05.11.2015_10h28	8.2e-05	0.004	1.1e-06	7.7e-06	[3, 4, 5, 6, 7]	Group4	1.75439	9	[ACT7, ADNT1, AOX1A, ATS2, FBA2, GAPC1, MS2, PGI1, SSR16]
GO:0005739	mitochondrion	GO_CellularComponent-Custom_05.11.2015_10h28	0.027	0.027	1.1e-06	7.7e-06	[4, 5, 6, 7]	Group4	1.04384	5	[ACT7, ADNT1, AOX1A, GAPC1, GAPC2]
GO:0009536	plastid	GO_CellularComponent-Custom_05.11.2015_10h28	0.00027	0.01	1.1e-06	7.7e-06	[4, 5, 6, 7]	Group4	1.08878	13	[ACT7, APG3, ATARCA, ATS2, CHLI2, FBA2, GAPC1, GAPC2, MS2, PDIL1-1, PGI1, PGRL1B, SSR16]
GO:0044435	plastid part	GO_CellularComponent-Custom_05.11.2015_10h28	0.0038	0.053	1.1e-06	7.7e-06	[3, 4, 5, 6, 7, 8]	Group4	1.11576	8	[ACT7, ATS2, CHLI2, FBA2, MS2, PGI1, PGRL1B, SSR16]
GO:0009507	chloroplast	GO_CellularComponent-Custom_05.11.2015_10h28	0.00019	0.0083	1.1e-06	7.7e-06	[5, 6, 7, 8]	Group4	1.12457	13	[ACT7, APG3, ATARCA, ATS2, CHLI2, FBA2, GAPC1, GAPC2, MS2, PDIL1-1, PGI1, PGRL1B, SSR16]
GO:0009526	plastid envelope	GO_CellularComponent-Custom_05.11.2015_10h28	0.0014	0.03	1.1e-06	7.7e-06	[4, 5, 6, 7, 8, 9]	Group4	1.73913	6	[ACT7, ATS2, FBA2, MS2, PGI1, SSR16]
GO:0044434	chloroplast part	GO_CellularComponent-Custom_05.11.2015_10h28	0.0033	0.052	1.1e-06	7.7e-06	[4, 5, 6, 7, 8, 9]	Group4	1.14286	8	[ACT7, ATS2, CHLI2, FBA2, MS2, PGI1, PGRL1B, SSR16]
GO:0009941	chloroplast envelope	GO_CellularComponent-Custom_05.11.2015_10h28	0.0012	0.028	1.1e-06	7.7e-06	[5, 6, 7, 8, 9, 10]	Group4	1.79104	6	[ACT7, ATS2, FBA2, MS2, PGI1, SSR16]
GO:0044446	intracellular organelle part	GO_CellularComponent-Custom_05.11.2015_10h28	1.3e-06	9.5e-05	2.9e-09	3.2e-08	[2, 3, 4, 5, 6]	Group5	1.04975	23	[ACT7, ADNT1, AOX1A, ATS2, CHLI2, CSLD1, CSLE1, EIF4A1, FBA2, GAPC1, GAPC2, MRP5, MS2, PDIL1-1, PGI1, PGRL1B, RGP1, RPT3, RPT6A, SAM-2, SCL30, SSR16, VSR4]
GO:0044444	cytoplasmic part	GO_CellularComponent-Custom_05.11.2015_10h28	4.7e-10	3.9e-08	2.9e-09	3.2e-08	[3, 4, 5, 6]	Group5	1.05453	35	[ACT7, ADH1, ADNT1, AOX1A, APG3, AT1G07750, ATARCA, ATS2, AXS2, BGL2, CHLI2, CSD3, CSLD1, CSLE1, DPE2, EIF4A1, FBA2, GAPC1, GAPC2, GSTL3, MRP5, MS2, MVD1, NADP-ME3, PAF1, PDIL1-1, PGI1, PGRL1B, RGP1, RGP2, RPT3, RPT6A, SAM-2, SSR16, VSR4]
GO:0005829	cytosol	GO_CellularComponent-Custom_05.11.2015_10h28	5.9e-10	4.8e-08	2.9e-09	3.2e-08	[4, 5, 6, 7]	Group5	1.88324	20	[ACT7, ADH1, AT1G07750, ATARCA, AXS2, DPE2, EIF4A1, GAPC1, GAPC2, GSTL3, MS2, MVD1, NADP-ME3, PAF1, PGI1, RGP1, RGP2, RPT3, RPT6A, SAM-2]
GO:0031975	envelope	GO_CellularComponent-Custom_05.11.2015_10h28	8.2e-05	0.004	2.9e-09	3.2e-08	[2, 3]	Group6	1.75439	9	[ACT7, ADNT1, AOX1A, ATS2, FBA2, GAPC1, MS2, PGI1, SSR16]
GO:0044446	intracellular organelle part	GO_CellularComponent-Custom_05.11.2015_10h28	1.3e-06	9.5e-05	2.9e-09	3.2e-08	[2, 3, 4, 5, 6]	Group6	1.04975	23	[ACT7, ADNT1, AOX1A, ATS2, CHLI2, CSLD1, CSLE1, EIF4A1, FBA2, GAPC1, GAPC2, MRP5, MS2, PDIL1-1, PGI1, PGRL1B, RGP1, RPT3, RPT6A, SAM-2, SCL30, SSR16, VSR4]
GO:0044444	cytoplasmic part	GO_CellularComponent-Custom_05.11.2015_10h28	4.7e-10	3.9e-08	2.9e-09	3.2e-08	[3, 4, 5, 6]	Group6	1.05453	35	[ACT7, ADH1, ADNT1, AOX1A, APG3, AT1G07750, ATARCA, ATS2, AXS2, BGL2, CHLI2, CSD3, CSLD1, CSLE1, DPE2, EIF4A1, FBA2, GAPC1, GAPC2, GSTL3, MRP5, MS2, MVD1, NADP-ME3, PAF1, PDIL1-1, PGI1, PGRL1B, RGP1, RGP2, RPT3, RPT6A, SAM-2, SSR16, VSR4]
GO:0031967	organelle envelope	GO_CellularComponent-Custom_05.11.2015_10h28	8.2e-05	0.004	2.9e-09	3.2e-08	[3, 4, 5, 6, 7]	Group6	1.75439	9	[ACT7, ADNT1, AOX1A, ATS2, FBA2, GAPC1, MS2, PGI1, SSR16]
GO:0009536	plastid	GO_CellularComponent-Custom_05.11.2015_10h28	0.00027	0.01	2.9e-09	3.2e-08	[4, 5, 6, 7]	Group6	1.08878	13	[ACT7, APG3, ATARCA, ATS2, CHLI2, FBA2, GAPC1, GAPC2, MS2, PDIL1-1, PGI1, PGRL1B, SSR16]
GO:0009507	chloroplast	GO_CellularComponent-Custom_05.11.2015_10h28	0.00019	0.0083	2.9e-09	3.2e-08	[5, 6, 7, 8]	Group6	1.12457	13	[ACT7, APG3, ATARCA, ATS2, CHLI2, FBA2, GAPC1, GAPC2, MS2, PDIL1-1, PGI1, PGRL1B, SSR16]
GO:0012505	endomembrane system	GO_CellularComponent-Custom_05.11.2015_10h28	0.00069	0.02	1.2e-06	7.3e-06	[2, 3]	Group7	1.11449	11	[ADH1, AT1G07750, CSLD1, CSLE1, EIF4A1, GAPC1, GAPC2, PDIL1-1, RGP1, RGP2, VSR4]
GO:0043233	organelle lumen	GO_CellularComponent-Custom_05.11.2015_10h28	0.00025	0.01	1.2e-06	7.3e-06	[2, 3]	Group7	1.70576	8	[ACT7, EIF4A1, GAPC2, PDIL1-1, RPT3, RPT6A, SAM-2, SCL30]
GO:0071944	cell periphery	GO_CellularComponent-Custom_05.11.2015_10h28	4.7e-05	0.0025	1.2e-06	7.3e-06	[2, 3]	Group7	1.04167	17	[ACT7, ADH1, BGL2, CPK13, CPK20, CSLE1, EIF4A1, GAPC1, GAPC2, MS2, PAF1, PDIL1-1, RGP1, RGP2, RPT3, RPT6A, SAM-2]
GO:0010035	response to inorganic substance	GO_BiologicalProcess-Custom_05.11.2015_10h28	2.5e-07	1.9e-05	1.2e-06	7.3e-06	[3]	Group7	2.3301	12	[ADH1, ATARCA, CSD3, EIF4A1, FBA2, GAPC1, GAPC2, GSTL3, MS2, PDIL1-1, RGP2, SAM-2]
GO:0030312	external encapsulating structure	GO_CellularComponent-Custom_05.11.2015_10h28	3.8e-06	0.00025	1.2e-06	7.3e-06	[2, 3, 4]	Group7	2.58621	9	[ACT7, BGL2, EIF4A1, GAPC2, PDIL1-1, RGP1, RGP2, RPT3, SAM-2]
GO:0005618	cell wall	GO_CellularComponent-Custom_05.11.2015_10h28	3.8e-06	0.00025	1.2e-06	7.3e-06	[3, 4, 5]	Group7	2.58621	9	[ACT7, BGL2, EIF4A1, GAPC2, PDIL1-1, RGP1, RGP2, RPT3, SAM-2]
GO:0010038	response to metal ion	GO_BiologicalProcess-Custom_05.11.2015_10h28	2.4e-09	1.9e-07	1.2e-06	7.3e-06	[4]	Group7	4.15094	11	[ADH1, ATARCA, EIF4A1, FBA2, GAPC1, GAPC2, GSTL3, MS2, PDIL1-1, RGP2, SAM-2]
GO:0005794	Golgi apparatus	GO_CellularComponent-Custom_05.11.2015_10h28	1.8e-06	0.00013	1.2e-06	7.3e-06	[3, 4, 5, 6, 7]	Group7	2.14844	11	[ADH1, AT1G07750, CSLD1, CSLE1, EIF4A1, GAPC1, GAPC2, PDIL1-1, RGP1, RGP2, VSR4]
GO:0070013	intracellular organelle lumen	GO_CellularComponent-Custom_05.11.2015_10h28	0.00025	0.01	1.2e-06	7.3e-06	[3, 4, 5, 6, 7]	Group7	1.70576	8	[ACT7, EIF4A1, GAPC2, PDIL1-1, RPT3, RPT6A, SAM-2, SCL30]
GO:0005829	cytosol	GO_CellularComponent-Custom_05.11.2015_10h28	5.9e-10	4.8e-08	1.2e-06	7.3e-06	[4, 5, 6, 7]	Group7	1.88324	20	[ACT7, ADH1, AT1G07750, ATARCA, AXS2, DPE2, EIF4A1, GAPC1, GAPC2, GSTL3, MS2, MVD1, NADP-ME3, PAF1, PGI1, RGP1, RGP2, RPT3, RPT6A, SAM-2]
GO:0000010	Glycolysis / Gluconeogenesis	KEGG_06.11.2015	3e-06	0.0002	3.7e-08	3.3e-07	[-1]	Group8	5.30973	6	[ADH1, AT1G70730, FBA2, GAPC1, GAPC2, PGI1]
GO:0071944	cell periphery	GO_CellularComponent-Custom_05.11.2015_10h28	4.7e-05	0.0025	3.7e-08	3.3e-07	[2, 3]	Group8	1.04167	17	[ACT7, ADH1, BGL2, CPK13, CPK20, CSLE1, EIF4A1, GAPC1, GAPC2, MS2, PAF1, PDIL1-1, RGP1, RGP2, RPT3, RPT6A, SAM-2]
GO:0010035	response to inorganic substance	GO_BiologicalProcess-Custom_05.11.2015_10h28	2.5e-07	1.9e-05	3.7e-08	3.3e-07	[3]	Group8	2.3301	12	[ADH1, ATARCA, CSD3, EIF4A1, FBA2, GAPC1, GAPC2, GSTL3, MS2, PDIL1-1, RGP2, SAM-2]
GO:1901564	organonitrogen compound metabolic process	GO_BiologicalProcess-Custom_05.11.2015_10h28	3.9e-05	0.0021	3.7e-08	3.3e-07	[3]	Group8	1.32114	13	[APG3, ATARCA, CHLI2, CYP82C2, EIF4A1, FBA2, GAPC1, GAPC2, GSTL3, MS2, PGI1, SAM-2, SSR16]
GO:0006732	coenzyme metabolic process	GO_BiologicalProcess-Custom_05.11.2015_10h28	1e-06	7.6e-05	3.7e-08	3.3e-07	[4]	Group8	4.66667	7	[FBA2, GAPC1, GAPC2, MS2, MVD1, PGI1, SAM-2]
GO:0010038	response to metal ion	GO_BiologicalProcess-Custom_05.11.2015_10h28	2.4e-09	1.9e-07	3.7e-08	3.3e-07	[4]	Group8	4.15094	11	[ADH1, ATARCA, EIF4A1, FBA2, GAPC1, GAPC2, GSTL3, MS2, PDIL1-1, RGP2, SAM-2]
GO:0044444	cytoplasmic part	GO_CellularComponent-Custom_05.11.2015_10h28	4.7e-10	3.9e-08	3.7e-08	3.3e-07	[3, 4, 5, 6]	Group8	1.05453	35	[ACT7, ADH1, ADNT1, AOX1A, APG3, AT1G07750, ATARCA, ATS2, AXS2, BGL2, CHLI2, CSD3, CSLD1, CSLE1, DPE2, EIF4A1, FBA2, GAPC1, GAPC2, GSTL3, MRP5, MS2, MVD1, NADP-ME3, PAF1, PDIL1-1, PGI1, PGRL1B, RGP1, RGP2, RPT3, RPT6A, SAM-2, SSR16, VSR4]
GO:0046686	response to cadmium ion	GO_BiologicalProcess-Custom_05.11.2015_10h28	1.5e-08	1.2e-06	3.7e-08	3.3e-07	[5]	Group8	4.97238	9	[ADH1, ATARCA, EIF4A1, FBA2, GAPC1, GAPC2, GSTL3, MS2, RGP2]
GO:0005829	cytosol	GO_CellularComponent-Custom_05.11.2015_10h28	5.9e-10	4.8e-08	3.7e-08	3.3e-07	[4, 5, 6, 7]	Group8	1.88324	20	[ACT7, ADH1, AT1G07750, ATARCA, AXS2, DPE2, EIF4A1, GAPC1, GAPC2, GSTL3, MS2, MVD1, NADP-ME3, PAF1, PGI1, RGP1, RGP2, RPT3, RPT6A, SAM-2]
GO:0010033	response to organic substance	GO_BiologicalProcess-Custom_05.11.2015_10h28	0.00031	0.011	0.00011	0.00033	[3]	Group9	1.01597	14	[ACT7, ATARCA, CHLI2, CPK13, CPK20, FBA2, GAPC1, MRP5, PDIL1-1, RPT3, RPT6A, SAM-2, SCL30, WAK5]
GO:0033993	response to lipid	GO_BiologicalProcess-Custom_05.11.2015_10h28	0.026	0.053	0.00011	0.00033	[4]	Group9	1.05042	5	[ATARCA, CPK13, CPK20, FBA2, MRP5]
GO:0071229	cellular response to acid chemical	GO_BiologicalProcess-Custom_05.11.2015_10h28	0.0058	0.07	0.00011	0.00033	[4]	Group9	1.54321	5	[ATARCA, CPK13, CPK20, CSD3, MRP5]
GO:0097305	response to alcohol	GO_BiologicalProcess-Custom_05.11.2015_10h28	0.015	0.046	0.00011	0.00033	[4]	Group9	1.21359	5	[ATARCA, CPK13, CPK20, FBA2, MRP5]
GO:1901701	cellular response to oxygen-containing compound	GO_BiologicalProcess-Custom_05.11.2015_10h28	0.014	0.059	0.00011	0.00033	[4]	Group9	1.22249	5	[ATARCA, CPK13, CPK20, CSD3, MRP5]
GO:0009737	response to abscisic acid	GO_BiologicalProcess-Custom_05.11.2015_10h28	0.009	0.045	0.00011	0.00033	[4, 5]	Group9	1.38504	5	[ATARCA, CPK13, CPK20, FBA2, MRP5]

## Sheet: ClueGOResults ClueGOLog
ClueGOResults ClueGOLog
Selection Citeria:
Statistical Test Used = Enrichment/Depletion (Two-sided hypergeometric test)
Correction Method Used = Bonferroni step down
Min GO Level = 3
Max GO Level = 5
All GO Levels = false
Cluster #1
Sample File Name = File selection: ManuallyAddedOrModifiedIDs
Number of Genes = 5
Get All Genes = false
Min Percentage = 1.0
Get All Percentage = false
GO Fusion = false
GO Group = true
Kappa Score Threshold = 0.4
Over View Term = SmallestPValue
Group By Kappa Statistics = true
Initial Group Size = 1
Sharing Group Percentage = 50.0
ClueGO Log:
### All Results were created with ClueGO v2.2.6 ###
Identifier types used: [EnsemblProteinID, SymbolID]
Evidence Codes used: [All]
#Genes in KEGG_06.11.2015 : 4790
#Genes in GO_MolecularFunction-Custom_05.11.2015_10h28 : 7546
#Genes in GO_CellularComponent-Custom_05.11.2015_10h28 : 7559
#Genes in PO-TEMPORAL_PlantGrowthAndDevelopmentalStages-Custom_20.08.2013_16h53 : 18015
#Genes in GO_BiologicalProcess-Custom_05.11.2015_10h28 : 8651
#Genes in PO-ANATOMY_PlantStructure-Custom_20.08.2013_17h17 : 22983
#All unique Genes: 24078
Total # of Genes from Cluster#1 89, with 2 (2.25%) missing!
#All Genes found from initial Cluster#1 (87.0): 85.0 (97.7%)
#All Genes found from 1 initial Cluster(s) (87.0): 85 (97.7%)
#Genes found from all Clusters after selection: 57 (65.52%)
KappaScore Grouping:
Iteration: 0 with 31 groups
Iteration: 1 with 34 groups
Iteration: 2 with 32 groups
Iteration: 3 with 13 groups
Final KappaScore groups = 13
# Terms not grouped = 0
#GO All Terms Specific for Cluster #1: 87
#GO Terms: 87
#GO Term Connections: 232
List of missing Genes -> make sure the ids exists or are written propperly -> if yes make sure you have their annotation in ClueGO!
Cluster #1
Gene IDs not found (no annotation or wrong ids) in Cluster#1:
At1g02050
At2g13930

## Sheet: ClueGOResults BinaryGeneTermM
ClueGOResults BinaryGeneTermMatrix
NAME	ACT7	ADH1	ADNT1	AOX1A	APG3	AT1G07750	AT1G62660	AT1G70730	AT2G20420	AT3G60750	AT4G10260	AT5G03340	AT5G23540	ATARCA	ATS2	AXS2	BGL2	CHLI2	CPK13	CPK20	CPN60A	CSD3	CSLD1	CSLE1	CYP82C2	DPE2	EIF4A1	ELI3-1	FBA2	GAPC1	GAPC2	GSTL3	HSC70-1	HSP70	Hsp81.4	MGP2	MRP5	MS2	MVD1	NADP-ME3	PAF1	PDIL1-1	PGI1	PGRL1B	RGP1	RGP2	RPT2a	RPT3	RPT6A
nucleotide binding	1	0	0	0	0	0	0	0	0	0	0	0	0	0	0	0	0	1	1	1	0	0	0	0	0	0	1	0	0	1	1	0	1	0	0	0	1	0	1	1	0	0	0	0	0	0	0	1	1
ATP binding	1	0	0	0	0	0	0	0	0	0	0	0	0	0	0	0	0	1	1	1	0	0	0	0	0	0	1	0	0	0	0	0	1	0	0	0	1	0	1	0	0	0	0	0	0	0	0	1	1
cell wall	1	0	0	0	0	0	0	0	0	0	0	0	0	0	0	0	1	0	0	0	0	0	0	0	0	0	1	0	0	0	1	0	0	0	0	0	0	0	0	0	0	1	0	0	1	1	0	1	0
mitochondrion	1	0	1	1	0	0	0	0	0	0	0	0	0	0	0	0	0	0	0	0	0	0	0	0	0	0	0	0	0	1	1	0	0	0	0	0	0	0	0	0	0	0	0	0	0	0	0	0	0
vacuole	0	0	0	0	0	0	0	0	0	0	0	0	0	0	0	0	1	0	0	0	0	1	0	0	0	0	0	0	0	1	0	0	0	0	0	0	1	0	0	0	0	1	0	0	1	0	0	0	0
Golgi apparatus	0	1	0	0	0	1	0	0	0	0	0	0	0	0	0	0	0	0	0	0	0	0	1	1	0	0	1	0	0	1	1	0	0	0	0	0	0	0	0	0	0	1	0	0	1	1	0	0	0
cytosol	1	1	0	0	0	1	0	0	0	0	0	0	0	1	0	1	0	0	0	0	0	0	0	0	0	1	1	0	0	1	1	1	0	0	0	0	0	1	1	1	1	0	1	0	1	1	0	1	1
carbohydrate metabolic process	0	0	0	0	0	0	0	0	0	0	0	0	0	0	0	0	1	0	0	0	0	0	1	1	0	1	0	0	1	1	1	0	0	0	0	1	0	0	0	0	0	0	1	0	1	1	0	0	0
polysaccharide metabolic process	0	0	0	0	0	0	0	0	0	0	0	0	0	0	0	0	0	0	0	0	0	0	1	1	0	1	0	0	0	0	0	0	0	0	0	0	0	0	0	0	0	0	1	0	1	1	0	0	0
cellular glucan metabolic process	0	0	0	0	0	0	0	0	0	0	0	0	0	0	0	0	0	0	0	0	0	0	1	1	0	1	0	0	0	0	0	0	0	0	0	0	0	0	0	0	0	0	1	0	1	1	0	0	0
generation of precursor metabolites and energy	0	0	0	1	0	0	0	0	0	0	0	0	0	0	0	0	0	0	0	0	0	0	0	0	0	1	0	0	1	1	1	0	0	0	0	0	0	0	0	0	0	0	1	1	0	0	0	0	0
peptide metabolic process	0	0	0	0	1	0	0	0	0	0	0	0	0	1	0	0	0	0	0	0	0	0	0	0	0	0	1	0	0	0	0	1	0	0	0	0	0	0	0	0	0	0	0	0	0	0	0	0	0
coenzyme metabolic process	0	0	0	0	0	0	0	0	0	0	0	0	0	0	0	0	0	0	0	0	0	0	0	0	0	0	0	0	1	1	1	0	0	0	0	0	0	1	1	0	0	0	1	0	0	0	0	0	0
sulfur compound metabolic process	0	0	0	0	0	0	0	0	0	0	0	0	0	0	0	0	0	0	0	0	0	0	0	0	1	0	0	0	0	0	0	1	0	0	0	0	0	1	1	0	0	0	0	0	0	0	0	0	0
response to osmotic stress	0	1	0	0	0	0	0	0	0	0	0	0	0	0	0	0	0	0	0	0	0	1	0	0	0	0	0	0	0	1	0	0	0	0	0	0	1	1	0	0	0	1	0	0	1	1	0	0	0
nucleoside metabolic process	0	0	0	0	0	0	0	0	0	0	0	0	0	0	0	0	0	0	0	0	0	0	0	0	0	0	0	0	1	1	1	0	0	0	0	0	0	0	0	0	0	0	1	0	0	0	0	0	0
ribonucleoside metabolic process	0	0	0	0	0	0	0	0	0	0	0	0	0	0	0	0	0	0	0	0	0	0	0	0	0	0	0	0	1	1	1	0	0	0	0	0	0	0	0	0	0	0	1	0	0	0	0	0	0
plasmodesma	1	0	0	0	0	1	0	0	0	0	0	0	0	0	0	0	0	0	0	0	0	0	0	0	0	0	1	0	0	0	1	0	0	0	0	0	0	1	0	0	0	0	0	0	0	0	0	1	0
chloroplast	1	0	0	0	1	0	0	0	0	0	0	0	0	1	1	0	0	1	0	0	0	0	0	0	0	0	0	0	1	1	1	0	0	0	0	0	0	1	0	0	0	1	1	1	0	0	0	0	0
plastid envelope	1	0	0	0	0	0	0	0	0	0	0	0	0	0	1	0	0	0	0	0	0	0	0	0	0	0	0	0	1	0	0	0	0	0	0	0	0	1	0	0	0	0	1	0	0	0	0	0	0
plastid	1	0	0	0	1	0	0	0	0	0	0	0	0	1	1	0	0	1	0	0	0	0	0	0	0	0	0	0	1	1	1	0	0	0	0	0	0	1	0	0	0	1	1	1	0	0	0	0	0
response to salt stress	0	1	0	0	0	0	0	0	0	0	0	0	0	0	0	0	0	0	0	0	0	1	0	0	0	0	0	0	0	1	0	0	0	0	0	0	1	1	0	0	0	1	0	0	1	1	0	0	0
response to abscisic acid	0	0	0	0	0	0	0	0	0	0	0	0	0	1	0	0	0	0	1	1	0	0	0	0	0	0	0	0	1	0	0	0	0	0	0	0	1	0	0	0	0	0	0	0	0	0	0	0	0
chloroplast envelope	1	0	0	0	0	0	0	0	0	0	0	0	0	0	1	0	0	0	0	0	0	0	0	0	0	0	0	0	1	0	0	0	0	0	0	0	0	1	0	0	0	0	1	0	0	0	0	0	0
response to organic substance	1	0	0	0	0	0	0	0	0	0	0	0	0	1	0	0	0	1	1	1	0	0	0	0	0	0	0	0	1	1	0	0	0	0	0	0	1	0	0	0	0	1	0	0	0	0	0	1	1
response to inorganic substance	0	1	0	0	0	0	0	0	0	0	0	0	0	1	0	0	0	0	0	0	0	1	0	0	0	0	1	0	1	1	1	1	0	0	0	0	0	1	0	0	0	1	0	0	0	1	0	0	0
response to metal ion	0	1	0	0	0	0	0	0	0	0	0	0	0	1	0	0	0	0	0	0	0	0	0	0	0	0	1	0	1	1	1	1	0	0	0	0	0	1	0	0	0	1	0	0	0	1	0	0	0
endomembrane system	0	1	0	0	0	1	0	0	0	0	0	0	0	0	0	0	0	0	0	0	0	0	1	1	0	0	1	0	0	1	1	0	0	0	0	0	0	0	0	0	0	1	0	0	1	1	0	0	0
carbohydrate biosynthetic process	0	0	0	0	0	0	0	0	0	0	0	0	0	0	0	0	0	0	0	0	0	0	1	1	0	0	0	0	0	1	1	0	0	0	0	0	0	0	0	0	0	0	1	0	1	1	0	0	0
carbohydrate catabolic process	0	0	0	0	0	0	0	0	0	0	0	0	0	0	0	0	0	0	0	0	0	0	0	0	0	1	0	0	1	1	1	0	0	0	0	0	0	0	0	0	0	0	1	0	0	0	0	0	0
pyrophosphatase activity	0	0	0	0	0	0	0	0	0	0	0	0	0	0	0	0	0	1	0	0	0	0	0	0	0	0	1	0	0	0	0	0	0	0	0	0	1	0	0	0	0	0	0	0	0	0	0	1	1
transferase activity, transferring glycosyl groups	0	0	0	0	0	0	0	0	0	0	0	0	0	0	0	0	0	0	0	0	0	0	1	1	0	1	0	0	0	0	0	0	0	0	0	1	0	0	0	0	0	0	0	0	1	0	0	0	0
hydrolase activity, acting on acid anhydrides	0	0	0	0	0	0	0	0	0	0	0	0	0	0	0	0	0	1	0	0	0	0	0	0	0	0	1	0	0	0	0	0	0	0	0	0	1	0	0	0	0	0	0	0	0	0	0	1	1
hydrolase activity, acting on acid anhydrides, in phosphorus-containing anhydrides	0	0	0	0	0	0	0	0	0	0	0	0	0	0	0	0	0	1	0	0	0	0	0	0	0	0	1	0	0	0	0	0	0	0	0	0	1	0	0	0	0	0	0	0	0	0	0	1	1
organophosphate metabolic process	0	0	0	0	0	0	0	0	0	0	0	0	0	0	1	0	0	0	0	0	0	0	0	0	0	0	0	0	1	1	1	0	0	0	0	0	0	0	1	0	0	0	1	0	0	0	0	0	0
external encapsulating structure	1	0	0	0	0	0	0	0	0	0	0	0	0	0	0	0	1	0	0	0	0	0	0	0	0	0	1	0	0	0	1	0	0	0	0	0	0	0	0	0	0	1	0	0	1	1	0	1	0
ribonucleoprotein complex	0	0	0	0	0	0	0	0	0	0	0	0	0	1	0	0	0	0	0	0	0	0	0	0	0	0	0	0	0	0	0	0	0	0	0	0	0	0	0	0	0	0	0	0	1	1	0	0	0
adenyl nucleotide binding	1	0	0	0	0	0	0	0	0	0	0	0	0	0	0	0	0	1	1	1	0	0	0	0	0	0	1	0	0	0	0	0	1	0	0	0	1	0	1	0	0	0	0	0	0	0	0	1	1
organelle envelope	1	0	1	1	0	0	0	0	0	0	0	0	0	0	1	0	0	0	0	0	0	0	0	0	0	0	0	0	1	1	0	0	0	0	0	0	0	1	0	0	0	0	1	0	0	0	0	0	0
envelope	1	0	1	1	0	0	0	0	0	0	0	0	0	0	1	0	0	0	0	0	0	0	0	0	0	0	0	0	1	1	0	0	0	0	0	0	0	1	0	0	0	0	1	0	0	0	0	0	0
nuclear lumen	1	0	0	0	0	0	0	0	0	0	0	0	0	0	0	0	0	0	0	0	0	0	0	0	0	0	1	0	0	0	1	0	0	0	0	0	0	0	0	0	0	0	0	0	0	0	0	1	1
adenyl ribonucleotide binding	1	0	0	0	0	0	0	0	0	0	0	0	0	0	0	0	0	1	1	1	0	0	0	0	0	0	1	0	0	0	0	0	1	0	0	0	1	0	1	0	0	0	0	0	0	0	0	1	1
response to lipid	0	0	0	0	0	0	0	0	0	0	0	0	0	1	0	0	0	0	1	1	0	0	0	0	0	0	0	0	1	0	0	0	0	0	0	0	1	0	0	0	0	0	0	0	0	0	0	0	0
purine ribonucleoside triphosphate binding	1	0	0	0	0	0	0	0	0	0	0	0	0	0	0	0	0	1	1	1	0	0	0	0	0	0	1	0	0	0	0	0	1	0	0	0	1	0	1	0	0	0	0	0	0	0	0	1	1
purine nucleoside metabolic process	0	0	0	0	0	0	0	0	0	0	0	0	0	0	0	0	0	0	0	0	0	0	0	0	0	0	0	0	1	1	1	0	0	0	0	0	0	0	0	0	0	0	1	0	0	0	0	0	0
intracellular non-membrane-bounded organelle	1	0	0	0	0	0	0	0	0	0	0	0	0	1	0	0	0	0	0	0	0	0	0	0	0	0	1	0	0	0	1	0	0	0	0	0	0	0	0	0	0	0	0	0	1	1	0	0	0
organelle lumen	1	0	0	0	0	0	0	0	0	0	0	0	0	0	0	0	0	0	0	0	0	0	0	0	0	0	1	0	0	0	1	0	0	0	0	0	0	0	0	0	0	1	0	0	0	0	0	1	1
cellular amide metabolic process	0	0	0	0	1	0	0	0	0	0	0	0	0	1	0	0	0	0	0	0	0	0	0	0	0	0	1	0	0	0	0	1	0	0	0	0	0	0	0	0	0	0	0	0	0	0	0	0	0
glucan metabolic process	0	0	0	0	0	0	0	0	0	0	0	0	0	0	0	0	0	0	0	0	0	0	1	1	0	1	0	0	0	0	0	0	0	0	0	0	0	0	0	0	0	0	1	0	1	1	0	0	0
cellular carbohydrate metabolic process	0	0	0	0	0	0	0	0	0	0	0	0	0	0	0	0	0	0	0	0	0	0	1	1	0	1	0	0	0	0	0	0	0	0	0	0	0	0	0	0	0	0	1	0	1	1	0	0	0
cellular polysaccharide metabolic process	0	0	0	0	0	0	0	0	0	0	0	0	0	0	0	0	0	0	0	0	0	0	1	1	0	1	0	0	0	0	0	0	0	0	0	0	0	0	0	0	0	0	1	0	1	1	0	0	0
nuclear part	1	0	0	0	0	0	0	0	0	0	0	0	0	0	0	0	0	0	0	0	0	0	0	0	0	0	1	0	0	0	1	0	0	0	0	0	0	0	0	0	0	0	0	0	0	0	0	1	1
chloroplast part	1	0	0	0	0	0	0	0	0	0	0	0	0	0	1	0	0	1	0	0	0	0	0	0	0	0	0	0	1	0	0	0	0	0	0	0	0	1	0	0	0	0	1	1	0	0	0	0	0
plastid part	1	0	0	0	0	0	0	0	0	0	0	0	0	0	1	0	0	1	0	0	0	0	0	0	0	0	0	0	1	0	0	0	0	0	0	0	0	1	0	0	0	0	1	1	0	0	0	0	0
cytoplasmic part	1	1	1	1	1	1	0	0	0	0	0	0	0	1	1	1	1	1	0	0	0	1	1	1	0	1	1	0	1	1	1	1	0	0	0	0	1	1	1	1	1	1	1	1	1	1	0	1	1
cytosolic part	0	0	0	0	0	0	0	0	0	0	0	0	0	1	0	0	0	0	0	0	0	0	0	0	0	0	0	0	0	0	0	0	0	0	0	0	0	0	0	0	0	0	0	0	1	1	0	1	1
intracellular organelle part	1	0	1	1	0	0	0	0	0	0	0	0	0	0	1	0	0	1	0	0	0	0	1	1	0	0	1	0	1	1	1	0	0	0	0	0	1	1	0	0	0	1	1	1	1	0	0	1	1
single-organism biosynthetic process	0	0	0	0	1	0	0	0	0	0	0	0	0	0	1	0	0	1	0	0	0	0	1	1	1	0	0	1	0	1	1	0	0	0	0	0	0	1	1	0	0	0	1	0	1	1	0	0	0
single-organism catabolic process	0	0	0	0	0	0	0	0	0	0	0	0	0	0	0	0	0	0	0	0	0	0	0	0	0	1	0	0	1	1	1	0	0	0	0	0	0	0	0	0	0	0	1	0	0	0	0	1	1
single-organism carbohydrate metabolic process	0	0	0	0	0	0	0	0	0	0	0	0	0	0	0	0	0	0	0	0	0	0	1	1	0	1	0	0	1	1	1	0	0	0	0	1	0	0	0	0	0	0	1	0	1	1	0	0	0
single-organism carbohydrate catabolic process	0	0	0	0	0	0	0	0	0	0	0	0	0	0	0	0	0	0	0	0	0	0	0	0	0	1	0	0	1	1	1	0	0	0	0	0	0	0	0	0	0	0	1	0	0	0	0	0	0
external encapsulating structure organization	0	0	0	0	0	0	0	0	0	0	0	0	0	0	0	1	0	0	0	0	0	0	1	1	0	0	0	0	0	0	0	0	0	0	0	0	0	1	0	0	0	0	0	0	1	1	0	0	0
response to cadmium ion	0	1	0	0	0	0	0	0	0	0	0	0	0	1	0	0	0	0	0	0	0	0	0	0	0	0	1	0	1	1	1	1	0	0	0	0	0	1	0	0	0	0	0	0	0	1	0	0	0
cofactor metabolic process	0	0	0	0	0	0	0	0	0	0	0	0	0	0	0	0	0	1	0	0	0	0	0	0	0	0	0	0	1	1	1	0	0	0	0	0	0	1	1	0	0	0	1	0	0	0	0	0	0
nucleobase-containing small molecule metabolic process	0	0	0	0	0	0	0	0	0	0	0	0	0	0	0	0	0	0	0	0	0	0	0	0	0	0	0	0	1	1	1	0	0	0	0	0	0	0	0	0	0	0	1	0	0	0	0	0	0
oxidation-reduction process	0	1	0	1	0	0	0	0	0	0	0	0	0	0	0	0	0	0	0	0	0	1	0	0	1	1	0	1	0	1	1	0	0	0	0	0	0	1	0	1	0	0	0	1	0	0	0	0	0
intracellular organelle lumen	1	0	0	0	0	0	0	0	0	0	0	0	0	0	0	0	0	0	0	0	0	0	0	0	0	0	1	0	0	0	1	0	0	0	0	0	0	0	0	0	0	1	0	0	0	0	0	1	1
cellular response to acid chemical	0	0	0	0	0	0	0	0	0	0	0	0	0	1	0	0	0	0	1	1	0	1	0	0	0	0	0	0	0	0	0	0	0	0	0	0	1	0	0	0	0	0	0	0	0	0	0	0	0
cell wall organization	0	0	0	0	0	0	0	0	0	0	0	0	0	0	0	1	0	0	0	0	0	0	1	1	0	0	0	0	0	0	0	0	0	0	0	0	0	0	0	0	0	0	0	0	1	1	0	0	0
cell periphery	1	1	0	0	0	0	0	0	0	0	0	0	0	0	0	0	1	0	1	1	0	0	0	1	0	0	1	0	0	1	1	0	0	0	0	0	0	1	0	0	1	1	0	0	1	1	0	1	1
purine-containing compound metabolic process	0	0	0	0	0	0	0	0	0	0	0	0	0	0	0	0	0	0	0	0	0	0	0	0	0	0	0	0	1	1	1	0	0	0	0	0	0	0	0	0	0	0	1	0	0	0	0	0	0
response to alcohol	0	0	0	0	0	0	0	0	0	0	0	0	0	1	0	0	0	0	1	1	0	0	0	0	0	0	0	0	1	0	0	0	0	0	0	0	1	0	0	0	0	0	0	0	0	0	0	0	0
carbohydrate derivative metabolic process	0	0	0	0	0	0	0	0	0	0	0	0	0	0	0	0	0	0	0	0	0	0	0	0	1	0	0	0	1	1	1	0	0	0	0	1	0	0	0	0	0	0	1	0	1	1	0	0	0
nucleoside phosphate binding	1	0	0	0	0	0	0	0	0	0	0	0	0	0	0	0	0	1	1	1	0	0	0	0	0	0	1	0	0	1	1	0	1	0	0	0	1	0	1	1	0	0	0	0	0	0	0	1	1
organonitrogen compound metabolic process	0	0	0	0	1	0	0	0	0	0	0	0	0	1	0	0	0	1	0	0	0	0	0	0	1	0	1	0	1	1	1	1	0	0	0	0	0	1	0	0	0	0	1	0	0	0	0	0	0
organonitrogen compound biosynthetic process	0	0	0	0	1	0	0	0	0	0	0	0	0	1	0	0	0	1	0	0	0	0	0	0	0	0	1	0	0	0	0	0	0	0	0	0	0	1	0	0	0	0	0	0	0	0	0	0	0
organic substance catabolic process	0	0	0	0	0	0	0	0	0	0	0	0	0	0	0	0	0	0	0	0	0	0	0	0	0	1	0	0	1	1	1	0	0	0	0	0	0	0	0	0	1	0	1	0	0	0	0	1	1
glycosyl compound metabolic process	0	0	0	0	0	0	0	0	0	0	0	0	0	0	0	0	0	0	0	0	0	0	0	0	1	0	0	0	1	1	1	0	0	0	0	0	0	0	0	0	0	0	1	0	0	0	0	0	0
cellular response to oxygen-containing compound	0	0	0	0	0	0	0	0	0	0	0	0	0	1	0	0	0	0	1	1	0	1	0	0	0	0	0	0	0	0	0	0	0	0	0	0	1	0	0	0	0	0	0	0	0	0	0	0	0
Glycolysis / Gluconeogenesis	0	1	0	0	0	0	0	1	0	0	0	0	0	0	0	0	0	0	0	0	0	0	0	0	0	0	0	0	1	1	1	0	0	0	0	0	0	0	0	0	0	0	1	0	0	0	0	0	0
Starch and sucrose metabolism	0	0	0	0	0	0	1	1	0	0	1	0	0	0	0	0	0	0	0	0	0	0	0	0	0	1	0	0	0	0	0	0	0	0	0	0	0	0	0	0	0	0	1	0	0	0	0	0	0
Amino sugar and nucleotide sugar metabolism	0	0	0	0	0	0	0	1	0	0	1	0	0	0	0	1	0	0	0	0	0	0	0	0	0	0	0	0	0	0	0	0	0	0	0	0	0	0	0	0	0	0	1	0	1	1	0	0	0
Carbon fixation in photosynthetic organisms	0	0	0	0	0	0	0	0	0	1	0	0	0	0	0	0	0	0	0	0	0	0	0	0	0	0	0	0	1	1	1	0	0	0	0	0	0	0	0	1	0	0	0	0	0	0	0	0	0
Proteasome	0	0	0	0	0	0	0	0	0	0	0	0	1	0	0	0	0	0	0	0	0	0	0	0	0	0	0	0	0	0	0	0	0	0	0	0	0	0	0	0	1	0	0	0	0	0	1	1	1
Protein processing in endoplasmic reticulum	0	0	0	0	0	0	0	0	0	0	0	1	0	0	0	0	0	0	0	0	0	0	0	0	0	0	0	0	0	0	0	0	1	1	1	0	0	0	0	0	0	1	0	0	0	0	0	0	0
seedling development stage	1	0	0	0	0	0	0	0	1	0	0	0	0	1	0	1	0	0	0	0	1	0	0	0	0	0	0	0	1	1	1	1	1	1	0	0	0	1	0	0	1	1	0	0	0	1	0	0	0
portion of vascular tissue	0	0	0	0	0	0	0	0	0	0	0	0	0	0	0	0	1	0	0	0	0	0	0	0	0	0	0	1	0	1	1	0	0	0	0	0	0	1	0	0	0	0	0	0	0	0	0	0	0
[truncated: 8 more columns]

## Sheet: ClueGOResults EdgeAttributeTa
ClueGOResults EdgeAttributeTable
Edge1-Edge2	KappaScore
GO:0005524 (term-term) GO:0000166	0.811881
GO:0005975 (term-term) GO:0005794	0.436759
GO:0005976 (term-term) GO:0005975	0.659498
GO:0006073 (term-term) GO:0005975	0.659498
GO:0006073 (term-term) GO:0005976	1
GO:0006091 (term-term) GO:0005739	0.442997
GO:0006091 (term-term) GO:0005975	0.477064
GO:0006732 (term-term) GO:0006091	0.511429
GO:0006790 (term-term) GO:0006732	0.442997
GO:0006970 (term-term) GO:0005773	0.61642
GO:0006970 (term-term) GO:0005794	0.434399
GO:0009116 (term-term) GO:0005975	0.431421
GO:0009116 (term-term) GO:0006091	0.628664
GO:0009116 (term-term) GO:0006732	0.814332
GO:0009119 (term-term) GO:0005975	0.431421
GO:0009119 (term-term) GO:0006091	0.628664
GO:0009119 (term-term) GO:0006732	0.814332
GO:0009119 (term-term) GO:0009116	1
GO:0009506 (term-term) GO:0005618	0.516364
GO:0009507 (term-term) GO:0006091	0.40501
GO:0009507 (term-term) GO:0006732	0.40501
GO:0009526 (term-term) GO:0009507	0.569579
GO:0009536 (term-term) GO:0006091	0.40501
GO:0009536 (term-term) GO:0006732	0.40501
GO:0009536 (term-term) GO:0009507	1
GO:0009536 (term-term) GO:0009526	0.569579
GO:0009651 (term-term) GO:0005773	0.61642
GO:0009651 (term-term) GO:0005794	0.434399
GO:0009651 (term-term) GO:0006970	1
GO:0009941 (term-term) GO:0009507	0.569579
GO:0009941 (term-term) GO:0009526	1
GO:0009941 (term-term) GO:0009536	0.569579
GO:0010033 (term-term) GO:0000166	0.638669
GO:0010033 (term-term) GO:0005524	0.602094
GO:0010033 (term-term) GO:0009737	0.455992
GO:0010035 (term-term) GO:0005794	0.401146
GO:0010035 (term-term) GO:0005829	0.40625
GO:0010035 (term-term) GO:0006732	0.439344
GO:0010035 (term-term) GO:0006970	0.518987
GO:0010035 (term-term) GO:0009651	0.518987
GO:0010038 (term-term) GO:0005794	0.436759
GO:0010038 (term-term) GO:0005829	0.441598
GO:0010038 (term-term) GO:0006732	0.477064
GO:0010038 (term-term) GO:0006970	0.434399
GO:0010038 (term-term) GO:0009116	0.431421
GO:0010038 (term-term) GO:0009119	0.431421
GO:0010038 (term-term) GO:0009651	0.434399
GO:0010038 (term-term) GO:0010035	0.945559
GO:0012505 (term-term) GO:0005794	1
GO:0012505 (term-term) GO:0005975	0.436759
GO:0012505 (term-term) GO:0006970	0.434399
GO:0012505 (term-term) GO:0009651	0.434399
GO:0012505 (term-term) GO:0010035	0.401146
GO:0012505 (term-term) GO:0010038	0.436759
GO:0016051 (term-term) GO:0005794	0.607798
GO:0016051 (term-term) GO:0005975	0.738532
GO:0016051 (term-term) GO:0005976	0.739726
GO:0016051 (term-term) GO:0006073	0.739726
GO:0016051 (term-term) GO:0009116	0.442997
GO:0016051 (term-term) GO:0009119	0.442997
GO:0016051 (term-term) GO:0012505	0.607798
GO:0016052 (term-term) GO:0005975	0.573566
GO:0016052 (term-term) GO:0006091	0.814332
GO:0016052 (term-term) GO:0006732	0.628664
GO:0016052 (term-term) GO:0009116	0.780769
GO:0016052 (term-term) GO:0009119	0.780769
GO:0016052 (term-term) GO:0016051	0.442997
GO:0016462 (term-term) GO:0005524	0.530035
GO:0016757 (term-term) GO:0005975	0.573566
GO:0016757 (term-term) GO:0005976	0.698413
GO:0016757 (term-term) GO:0006073	0.698413
GO:0016757 (term-term) GO:0016051	0.442997
GO:0016817 (term-term) GO:0005524	0.530035
GO:0016817 (term-term) GO:0016462	1
GO:0016818 (term-term) GO:0005524	0.530035
GO:0016818 (term-term) GO:0016462	1
GO:0016818 (term-term) GO:0016817	1
GO:0019637 (term-term) GO:0006091	0.56621
GO:0019637 (term-term) GO:0006732	0.739726
GO:0019637 (term-term) GO:0009116	0.698413
GO:0019637 (term-term) GO:0009119	0.698413
GO:0019637 (term-term) GO:0009507	0.446602
GO:0019637 (term-term) GO:0009526	0.441176
GO:0019637 (term-term) GO:0009536	0.446602
GO:0019637 (term-term) GO:0009941	0.441176
GO:0019637 (term-term) GO:0016052	0.698413
GO:0030312 (term-term) GO:0005618	1
GO:0030312 (term-term) GO:0009506	0.516364
GO:0030554 (term-term) GO:0000166	0.811881
GO:0030554 (term-term) GO:0005524	1
GO:0030554 (term-term) GO:0010033	0.602094
GO:0030554 (term-term) GO:0016462	0.530035
GO:0030554 (term-term) GO:0016817	0.530035
GO:0030554 (term-term) GO:0016818	0.530035
GO:0031967 (term-term) GO:0005739	0.516949
GO:0031967 (term-term) GO:0006091	0.419847
GO:0031967 (term-term) GO:0006732	0.419847
GO:0031967 (term-term) GO:0009507	0.552941
GO:0031967 (term-term) GO:0009526	0.771084
GO:0031967 (term-term) GO:0009536	0.552941
GO:0031967 (term-term) GO:0009941	0.771084
GO:0031967 (term-term) GO:0019637	0.465863
GO:0031975 (term-term) GO:0005739	0.516949
GO:0031975 (term-term) GO:0006091	0.419847
GO:0031975 (term-term) GO:0006732	0.419847
GO:0031975 (term-term) GO:0009507	0.552941
GO:0031975 (term-term) GO:0009526	0.771084
GO:0031975 (term-term) GO:0009536	0.552941
GO:0031975 (term-term) GO:0009941	0.771084
GO:0031975 (term-term) GO:0019637	0.465863
GO:0031975 (term-term) GO:0031967	1
GO:0031981 (term-term) GO:0000166	0.528059
GO:0031981 (term-term) GO:0005524	0.439344
GO:0031981 (term-term) GO:0005618	0.564885
GO:0031981 (term-term) GO:0009506	0.61642
GO:0031981 (term-term) GO:0016462	0.442997
GO:0031981 (term-term) GO:0016817	0.442997
GO:0031981 (term-term) GO:0016818	0.442997
GO:0031981 (term-term) GO:0030312	0.564885
GO:0031981 (term-term) GO:0030554	0.439344
GO:0032559 (term-term) GO:0000166	0.811881
GO:0032559 (term-term) GO:0005524	1
GO:0032559 (term-term) GO:0010033	0.602094
GO:0032559 (term-term) GO:0016462	0.530035
GO:0032559 (term-term) GO:0016817	0.530035
GO:0032559 (term-term) GO:0016818	0.530035
GO:0032559 (term-term) GO:0030554	1
GO:0032559 (term-term) GO:0031981	0.439344
GO:0033993 (term-term) GO:0009737	1
GO:0033993 (term-term) GO:0010033	0.455992
GO:0035639 (term-term) GO:0000166	0.811881
GO:0035639 (term-term) GO:0005524	1
GO:0035639 (term-term) GO:0010033	0.602094
GO:0035639 (term-term) GO:0016462	0.530035
GO:0035639 (term-term) GO:0016817	0.530035
GO:0035639 (term-term) GO:0016818	0.530035
GO:0035639 (term-term) GO:0030554	1
GO:0035639 (term-term) GO:0031981	0.439344
GO:0035639 (term-term) GO:0032559	1
GO:0042278 (term-term) GO:0005975	0.431421
GO:0042278 (term-term) GO:0006091	0.628664
GO:0042278 (term-term) GO:0006732	0.814332
GO:0042278 (term-term) GO:0009116	1
GO:0042278 (term-term) GO:0009119	1
GO:0042278 (term-term) GO:0010038	0.431421
GO:0042278 (term-term) GO:0016051	0.442997
GO:0042278 (term-term) GO:0016052	0.780769
GO:0042278 (term-term) GO:0019637	0.698413
GO:0043232 (term-term) GO:0005618	0.654545
GO:0043232 (term-term) GO:0009506	0.418367
GO:0043232 (term-term) GO:0010038	0.434399
GO:0043232 (term-term) GO:0030312	0.654545
GO:0043232 (term-term) GO:0030529	0.568835
GO:0043232 (term-term) GO:0031981	0.462988
GO:0043233 (term-term) GO:0000166	0.48741
GO:0043233 (term-term) GO:0005618	0.654545
GO:0043233 (term-term) GO:0009506	0.563776
GO:0043233 (term-term) GO:0010033	0.446602
GO:0043233 (term-term) GO:0030312	0.654545
GO:0043233 (term-term) GO:0031981	0.923284
GO:0043233 (term-term) GO:0043232	0.418367
GO:0043603 (term-term) GO:0006518	1
GO:0044042 (term-term) GO:0005975	0.659498
GO:0044042 (term-term) GO:0005976	1
GO:0044042 (term-term) GO:0006073	1
GO:0044042 (term-term) GO:0016051	0.739726
GO:0044042 (term-term) GO:0016757	0.698413
GO:0044262 (term-term) GO:0005975	0.659498
GO:0044262 (term-term) GO:0005976	1
GO:0044262 (term-term) GO:0006073	1
GO:0044262 (term-term) GO:0016051	0.739726
GO:0044262 (term-term) GO:0016757	0.698413
GO:0044262 (term-term) GO:0044042	1
GO:0044264 (term-term) GO:0005975	0.659498
GO:0044264 (term-term) GO:0005976	1
GO:0044264 (term-term) GO:0006073	1
GO:0044264 (term-term) GO:0016051	0.739726
GO:0044264 (term-term) GO:0016757	0.698413
GO:0044264 (term-term) GO:0044042	1
GO:0044264 (term-term) GO:0044262	1
GO:0044428 (term-term) GO:0000166	0.528059
GO:0044428 (term-term) GO:0005524	0.439344
GO:0044428 (term-term) GO:0005618	0.564885
GO:0044428 (term-term) GO:0009506	0.61642
GO:0044428 (term-term) GO:0016462	0.442997
GO:0044428 (term-term) GO:0016817	0.442997
GO:0044428 (term-term) GO:0016818	0.442997
GO:0044428 (term-term) GO:0030312	0.564885
GO:0044428 (term-term) GO:0030554	0.439344
GO:0044428 (term-term) GO:0031981	1
GO:0044428 (term-term) GO:0032559	0.439344
GO:0044428 (term-term) GO:0035639	0.439344
GO:0044428 (term-term) GO:0043232	0.462988
GO:0044428 (term-term) GO:0043233	0.923284
GO:0044434 (term-term) GO:0009507	0.71183
GO:0044434 (term-term) GO:0009526	0.837607
GO:0044434 (term-term) GO:0009536	0.71183
GO:0044434 (term-term) GO:0009941	0.837607
GO:0044434 (term-term) GO:0031967	0.654545
GO:0044434 (term-term) GO:0031975	0.654545
GO:0044435 (term-term) GO:0009507	0.71183
GO:0044435 (term-term) GO:0009526	0.837607
GO:0044435 (term-term) GO:0009536	0.71183
GO:0044435 (term-term) GO:0009941	0.837607
GO:0044435 (term-term) GO:0031967	0.654545
GO:0044435 (term-term) GO:0031975	0.654545
GO:0044435 (term-term) GO:0044434	1
GO:0044444 (term-term) GO:0005829	0.507205
GO:0044445 (term-term) GO:0030529	0.561538
GO:0044446 (term-term) GO:0009507	0.451169
GO:0044446 (term-term) GO:0009536	0.451169
GO:0044446 (term-term) GO:0031967	0.434043
GO:0044446 (term-term) GO:0031975	0.434043
GO:0044446 (term-term) GO:0044444	0.529481
GO:0044711 (term-term) GO:0005975	0.40625
GO:0044711 (term-term) GO:0006732	0.454023
GO:0044711 (term-term) GO:0016051	0.563218
GO:0044712 (term-term) GO:0005975	0.477064
GO:0044712 (term-term) GO:0006091	0.674286
GO:0044712 (term-term) GO:0006732	0.511429
GO:0044712 (term-term) GO:0009116	0.628664
GO:0044712 (term-term) GO:0009119	0.628664
GO:0044712 (term-term) GO:0016052	0.814332
GO:0044712 (term-term) GO:0019637	0.56621
GO:0044712 (term-term) GO:0042278	0.628664
GO:0044723 (term-term) GO:0005794	0.474923
GO:0044723 (term-term) GO:0005975	0.941658
GO:0044723 (term-term) GO:0005976	0.712121
GO:0044723 (term-term) GO:0006073	0.712121
GO:0044723 (term-term) GO:0006091	0.518697
GO:0044723 (term-term) GO:0009116	0.471523
GO:0044723 (term-term) GO:0009119	0.471523
GO:0044723 (term-term) GO:0012505	0.474923
GO:0044723 (term-term) GO:0016051	0.793727
GO:0044723 (term-term) GO:0016052	0.622517
GO:0044723 (term-term) GO:0016757	0.622517
GO:0044723 (term-term) GO:0019637	0.424242
GO:0044723 (term-term) GO:0042278	0.471523
GO:0044723 (term-term) GO:0044042	0.712121
GO:0044723 (term-term) GO:0044262	0.712121
GO:0044723 (term-term) GO:0044264	0.712121
GO:0044723 (term-term) GO:0044711	0.442667
GO:0044723 (term-term) GO:0044712	0.518697
GO:0044724 (term-term) GO:0005975	0.573566
GO:0044724 (term-term) GO:0006091	0.814332
GO:0044724 (term-term) GO:0006732	0.628664
GO:0044724 (term-term) GO:0009116	0.780769
GO:0044724 (term-term) GO:0009119	0.780769
GO:0044724 (term-term) GO:0016051	0.442997
GO:0044724 (term-term) GO:0016052	1
GO:0044724 (term-term) GO:0019637	0.698413
GO:0044724 (term-term) GO:0042278	0.780769
GO:0044724 (term-term) GO:0044712	0.814332
GO:0044724 (term-term) GO:0044723	0.622517
GO:0045229 (term-term) GO:0005976	0.627451
GO:0045229 (term-term) GO:0006073	0.627451
GO:0045229 (term-term) GO:0016051	0.56621
GO:0045229 (term-term) GO:0016757	0.497354
GO:0045229 (term-term) GO:0044042	0.627451
GO:0045229 (term-term) GO:0044262	0.627451
GO:0045229 (term-term) GO:0044264	0.627451
GO:0045229 (term-term) GO:0044723	0.424242
GO:0046686 (term-term) GO:0005829	0.426914
GO:0046686 (term-term) GO:0006732	0.419847
GO:0046686 (term-term) GO:0010035	0.825688
GO:0046686 (term-term) GO:0010038	0.878981
GO:0051186 (term-term) GO:0006091	0.462988
GO:0051186 (term-term) GO:0006732	0.923284
GO:0051186 (term-term) GO:0009116	0.741301
GO:0051186 (term-term) GO:0009119	0.741301
GO:0051186 (term-term) GO:0009507	0.481294
GO:0051186 (term-term) GO:0009536	0.481294
GO:0051186 (term-term) GO:0010038	0.434399
GO:0051186 (term-term) GO:0016052	0.568835
GO:0051186 (term-term) GO:0019637	0.675214
GO:0051186 (term-term) GO:0042278	0.741301
GO:0051186 (term-term) GO:0044434	0.418367
GO:0051186 (term-term) GO:0044435	0.418367
GO:0051186 (term-term) GO:0044711	0.521008
GO:0051186 (term-term) GO:0044712	0.462988
GO:0051186 (term-term) GO:0044724	0.568835
GO:0055086 (term-term) GO:0005975	0.431421
GO:0055086 (term-term) GO:0006091	0.628664
GO:0055086 (term-term) GO:0006732	0.814332
GO:0055086 (term-term) GO:0009116	1
GO:0055086 (term-term) GO:0009119	1
GO:0055086 (term-term) GO:0010038	0.431421
GO:0055086 (term-term) GO:0016051	0.442997
GO:0055086 (term-term) GO:0016052	0.780769
GO:0055086 (term-term) GO:0019637	0.698413
GO:0055086 (term-term) GO:0042278	1
GO:0055086 (term-term) GO:0044712	0.628664
GO:0055086 (term-term) GO:0044723	0.471523
GO:0055086 (term-term) GO:0044724	0.780769
GO:0055086 (term-term) GO:0051186	0.741301
GO:0055114 (term-term) GO:0006091	0.477064
GO:0070013 (term-term) GO:0000166	0.48741
GO:0070013 (term-term) GO:0005618	0.654545
GO:0070013 (term-term) GO:0009506	0.563776
GO:0070013 (term-term) GO:0010033	0.446602
GO:0070013 (term-term) GO:0030312	0.654545
GO:0070013 (term-term) GO:0031981	0.923284
GO:0070013 (term-term) GO:0043232	0.418367
GO:0070013 (term-term) GO:0043233	1
GO:0070013 (term-term) GO:0044428	0.923284
GO:0071229 (term-term) GO:0009737	0.780769
GO:0071229 (term-term) GO:0033993	0.780769
GO:0071555 (term-term) GO:0005794	0.431421
GO:0071555 (term-term) GO:0005975	0.431421
GO:0071555 (term-term) GO:0005976	0.698413
GO:0071555 (term-term) GO:0006073	0.698413
GO:0071555 (term-term) GO:0012505	0.431421
GO:0071555 (term-term) GO:0016051	0.628664
GO:0071555 (term-term) GO:0016757	0.561538
GO:0071555 (term-term) GO:0044042	0.698413
GO:0071555 (term-term) GO:0044262	0.698413
GO:0071555 (term-term) GO:0044264	0.698413
GO:0071555 (term-term) GO:0044723	0.471523
GO:0071555 (term-term) GO:0045229	0.899471
GO:0071944 (term-term) GO:0005618	0.612245
GO:0071944 (term-term) GO:0005794	0.440262
GO:0071944 (term-term) GO:0005829	0.481456
GO:0071944 (term-term) GO:0010035	0.404819
GO:0071944 (term-term) GO:0010038	0.440262
GO:0071944 (term-term) GO:0012505	0.440262
GO:0071944 (term-term) GO:0030312	0.612245
GO:0071944 (term-term) GO:0043233	0.456201
GO:0071944 (term-term) GO:0070013	0.456201
GO:0072521 (term-term) GO:0005975	0.431421
GO:0072521 (term-term) GO:0006091	0.628664
GO:0072521 (term-term) GO:0006732	0.814332
GO:0072521 (term-term) GO:0009116	1
GO:0072521 (term-term) GO:0009119	1
GO:0072521 (term-term) GO:0010038	0.431421
GO:0072521 (term-term) GO:0016051	0.442997
GO:0072521 (term-term) GO:0016052	0.780769
GO:0072521 (term-term) GO:0019637	0.698413
GO:0072521 (term-term) GO:0042278	1
GO:0072521 (term-term) GO:0044712	0.628664
GO:0072521 (term-term) GO:0044723	0.471523
GO:0072521 (term-term) GO:0044724	0.780769
GO:0072521 (term-term) GO:0051186	0.741301
GO:0072521 (term-term) GO:0055086	1
GO:0097305 (term-term) GO:0009737	1
GO:0097305 (term-term) GO:0010033	0.455992
GO:0097305 (term-term) GO:0033993	1
GO:0097305 (term-term) GO:0071229	0.780769
GO:1901135 (term-term) GO:0005975	0.636943
GO:1901135 (term-term) GO:0006091	0.419847
GO:1901135 (term-term) GO:0006732	0.564885
GO:1901135 (term-term) GO:0009116	0.677966
GO:1901135 (term-term) GO:0009119	0.677966
GO:1901135 (term-term) GO:0016051	0.564885
GO:1901135 (term-term) GO:0016052	0.516949
GO:1901135 (term-term) GO:0019637	0.465863
GO:1901135 (term-term) GO:0042278	0.677966
GO:1901135 (term-term) GO:0044711	0.480874
GO:1901135 (term-term) GO:0044712	0.419847
GO:1901135 (term-term) GO:0044723	0.684385
GO:1901135 (term-term) GO:0044724	0.516949
GO:1901135 (term-term) GO:0051186	0.516364
GO:1901135 (term-term) GO:0055086	0.677966
GO:1901135 (term-term) GO:0072521	0.677966
GO:1901265 (term-term) GO:0000166	1
GO:1901265 (term-term) GO:0005524	0.811881
GO:1901265 (term-term) GO:0010033	0.638669
GO:1901265 (term-term) GO:0030554	0.811881
GO:1901265 (term-term) GO:0031981	0.528059
GO:1901265 (term-term) GO:0032559	0.811881
GO:1901265 (term-term) GO:0035639	0.811881
GO:1901265 (term-term) GO:0043233	0.48741
GO:1901265 (term-term) GO:0044428	0.528059
GO:1901265 (term-term) GO:0070013	0.48741
GO:1901564 (term-term) GO:0006518	0.491071
GO:1901564 (term-term) GO:0006732	0.524008
GO:1901564 (term-term) GO:0009116	0.491071
GO:1901564 (term-term) GO:0009119	0.491071
GO:1901564 (term-term) GO:0009507	0.601399
GO:1901564 (term-term) GO:0009536	0.601399
GO:1901564 (term-term) GO:0010035	0.539084
GO:1901564 (term-term) GO:0010038	0.578558
GO:1901564 (term-term) GO:0042278	0.491071
GO:1901564 (term-term) GO:0043603	0.491071
GO:1901564 (term-term) GO:0044711	0.432836
GO:1901564 (term-term) GO:0046686	0.552941
GO:1901564 (term-term) GO:0051186	0.596562
GO:1901564 (term-term) GO:0055086	0.491071
GO:1901564 (term-term) GO:0072521	0.491071
GO:1901564 (term-term) GO:1901135	0.441176
GO:1901566 (term-term) GO:0006518	0.628664
GO:1901566 (term-term) GO:0009507	0.40501
GO:1901566 (term-term) GO:0009536	0.40501
GO:1901566 (term-term) GO:0043232	0.462988
GO:1901566 (term-term) GO:0043603	0.628664
GO:1901566 (term-term) GO:1901564	0.643006
GO:1901575 (term-term) GO:0005975	0.434399
GO:1901575 (term-term) GO:0006091	0.61642
GO:1901575 (term-term) GO:0006732	0.462988
GO:1901575 (term-term) GO:0009116	0.568835
GO:1901575 (term-term) GO:0009119	0.568835
GO:1901575 (term-term) GO:0016052	0.741301
GO:1901575 (term-term) GO:0019637	0.512821
GO:1901575 (term-term) GO:0042278	0.568835
GO:1901575 (term-term) GO:0044712	0.923284
GO:1901575 (term-term) GO:0044723	0.473441
GO:1901575 (term-term) GO:0044724	0.741301
GO:1901575 (term-term) GO:0051186	0.418367
GO:1901575 (term-term) GO:0055086	0.568835
GO:1901575 (term-term) GO:0072521	0.568835
GO:1901657 (term-term) GO:0006091	0.56621
GO:1901657 (term-term) GO:0006732	0.739726
GO:1901657 (term-term) GO:0009116	0.899471
GO:1901657 (term-term) GO:0009119	0.899471
GO:1901657 (term-term) GO:0016052	0.698413
GO:1901657 (term-term) GO:0019637	0.627451
GO:1901657 (term-term) GO:0042278	0.899471
GO:1901657 (term-term) GO:0044712	0.56621
GO:1901657 (term-term) GO:0044723	0.424242
GO:1901657 (term-term) GO:0044724	0.698413
GO:1901657 (term-term) GO:0051186	0.675214
GO:1901657 (term-term) GO:0055086	0.899471
GO:1901657 (term-term) GO:0072521	0.899471
GO:1901657 (term-term) GO:1901135	0.771084
GO:1901657 (term-term) GO:1901564	0.569579
GO:1901657 (term-term) GO:1901575	0.512821
GO:1901701 (term-term) GO:0009737	0.780769
GO:1901701 (term-term) GO:0033993	0.780769
GO:1901701 (term-term) GO:0071229	1
GO:1901701 (term-term) GO:0097305	0.780769
KEGG:00010 (term-term) GO:0006091	0.56621
KEGG:00010 (term-term) GO:0006732	0.56621
KEGG:00010 (term-term) GO:0009116	0.698413
KEGG:00010 (term-term) GO:0009119	0.698413
KEGG:00010 (term-term) GO:0016052	0.698413
KEGG:00010 (term-term) GO:0019637	0.627451
KEGG:00010 (term-term) GO:0042278	0.698413
KEGG:00010 (term-term) GO:0044712	0.56621
KEGG:00010 (term-term) GO:0044723	0.424242
KEGG:00010 (term-term) GO:0044724	0.698413
KEGG:00010 (term-term) GO:0046686	0.465863
KEGG:00010 (term-term) GO:0051186	0.512821
KEGG:00010 (term-term) GO:0055086	0.698413
KEGG:00010 (term-term) GO:0072521	0.698413
KEGG:00010 (term-term) GO:1901135	0.465863
KEGG:00010 (term-term) GO:1901575	0.512821
KEGG:00010 (term-term) GO:1901657	0.627451
KEGG:00520 (term-term) KEGG:00500	0.61642
KEGG:00710 (term-term) GO:0006091	0.442997
KEGG:00710 (term-term) GO:0006732	0.442997
KEGG:00710 (term-term) GO:0009116	0.561538
KEGG:00710 (term-term) GO:0009119	0.561538
KEGG:00710 (term-term) GO:0016052	0.561538
KEGG:00710 (term-term) GO:0019637	0.497354
KEGG:00710 (term-term) GO:0042278	0.561538
KEGG:00710 (term-term) GO:0044712	0.442997
KEGG:00710 (term-term) GO:0044724	0.561538
KEGG:00710 (term-term) GO:0055086	0.561538
KEGG:00710 (term-term) GO:0072521	0.561538
KEGG:00710 (term-term) GO:1901657	0.497354
KEGG:00710 (term-term) KEGG:00010	0.497354
PO:0007131 (term-term) GO:0010035	0.434783
PO:0007131 (term-term) GO:0010038	0.470588
PO:0009015 (term-term) GO:0006732	0.462988
PO:0009015 (term-term) GO:0051186	0.418367

## Sheet: ClueGOResults Functional Grou
ClueGOResults Functional Groups With Genes
Function	Groups	Group Genes
Amino sugar and nucleotide sugar metabolism	Group10	AT1G62660|AT1G70730|AT4G10260|AXS2|DPE2|PGI1|RGP1|RGP2|UGP1|UGP2
Proteasome	Group11	AT5G23540|PAF1|RPT2a|RPT3|RPT6A
Protein processing in endoplasmic reticulum	Group12	AT5G03340|HSC70-1|HSP70|Hsp81.4|PDIL1-1
cell wall	Group1	ACT7|ADH1|APG3|AT1G07750|ATARCA|BGL2|CHLI2|CPK13|CPK20|CSLE1|EIF4A1|FBA2|GAPC1|GAPC2|GSTL3|HSC70-1|MRP5|MS2|MVD1|NADP-ME3|PAF1|PDIL1-1|RGP1|RGP2|RPT3|RPT6A|SAM-2|SCL30|SSR16|WAK5
coenzyme metabolic process	Group4	ACT7|ADNT1|AOX1A|APG3|ATARCA|ATS2|CHLI2|CSLD1|CSLE1|CYP82C2|DPE2|EIF4A1|FBA2|GAPC1|GAPC2|GSTL3|MRP5|MS2|MVD1|PDIL1-1|PGI1|PGRL1B|RGP1|RPT3|RPT6A|SAM-2|SCL30|SSR16|VSR4
cytoplasmic part	Group5	ACT7|ADH1|ADNT1|AOX1A|APG3|AT1G07750|ATARCA|ATS2|AXS2|BGL2|CHLI2|CSD3|CSLD1|CSLE1|DPE2|EIF4A1|FBA2|GAPC1|GAPC2|GSTL3|MRP5|MS2|MVD1|NADP-ME3|PAF1|PDIL1-1|PGI1|PGRL1B|RGP1|RGP2|RPT3|RPT6A|SAM-2|SCL30|SSR16|VSR4
cytosol	Group2	ACT7|ADH1|ADNT1|AOX1A|APG3|AT1G07750|AT1G70730|AT2G20420|AT3G60750|ATARCA|ATS2|AXS2|BGL2|CHLI2|CPK13|CPK20|CPN60A|CSD3|CSLD1|CSLE1|CYP82C2|DPE2|EIF4A1|ELI3-1|FBA2|GAPC1|GAPC2|GSTL3|HSC70-1|HSP70|MGP2|MRP5|MS2|MVD1|NADP-ME3|PAF1|PDIL1-1|PGI1|PGRL1B|RGP1|RGP2|RPT3|RPT6A|SAM-2|SSR16|UGP1|UGP2|VSR4|cICDH
cytosolic part	Group3	ACT7|ATARCA|EIF4A1|GAPC2|RGP1|RGP2|RPT3|RPT6A|SAM-2|SCL30|SSR16
intracellular organelle part	Group6	ACT7|ADH1|ADNT1|AOX1A|APG3|AT1G07750|ATARCA|ATS2|AXS2|BGL2|CHLI2|CSD3|CSLD1|CSLE1|DPE2|EIF4A1|FBA2|GAPC1|GAPC2|GSTL3|MRP5|MS2|MVD1|NADP-ME3|PAF1|PDIL1-1|PGI1|PGRL1B|RGP1|RGP2|RPT3|RPT6A|SAM-2|SCL30|SSR16|VSR4
response to cadmium ion	Group8	ACT7|ADH1|ADNT1|AOX1A|APG3|AT1G07750|AT1G70730|ATARCA|ATS2|AXS2|BGL2|CHLI2|CPK13|CPK20|CSD3|CSLD1|CSLE1|CYP82C2|DPE2|EIF4A1|FBA2|GAPC1|GAPC2|GSTL3|MRP5|MS2|MVD1|NADP-ME3|PAF1|PDIL1-1|PGI1|PGRL1B|RGP1|RGP2|RPT3|RPT6A|SAM-2|SSR16|VSR4
response to inorganic substance	Group7	ACT7|ADH1|AT1G07750|ATARCA|AXS2|BGL2|CPK13|CPK20|CSD3|CSLD1|CSLE1|DPE2|EIF4A1|FBA2|GAPC1|GAPC2|GSTL3|MS2|MVD1|NADP-ME3|PAF1|PDIL1-1|PGI1|RGP1|RGP2|RPT3|RPT6A|SAM-2|SCL30|VSR4
response to metal ion	Group0	ACT7|ADH1|AT1G07750|ATARCA|AXS2|BGL2|CPK13|CPK20|CSD3|CSLD1|CSLE1|DPE2|EIF4A1|FBA2|GAPC1|GAPC2|GSTL3|MGP2|MRP5|MS2|PAF1|PDIL1-1|PGI1|RGP1|RGP2|RPT3|RPT6A|SAM-2|VSR4
response to organic substance	Group9	ACT7|ATARCA|CHLI2|CPK13|CPK20|CSD3|FBA2|GAPC1|MRP5|PDIL1-1|RPT3|RPT6A|SAM-2|SCL30|WAK5

## Sheet: ClueGOResults KappaScoreMatri
ClueGOResults KappaScoreMatrix
NAME	nucleotide binding	ATP binding	cell wall	mitochondrion	vacuole	Golgi apparatus	cytosol	carbohydrate metabolic process	polysaccharide metabolic process	cellular glucan metabolic process	generation of precursor metabolites and energy	peptide metabolic process	coenzyme metabolic process	sulfur compound metabolic process	response to osmotic stress	nucleoside metabolic process	ribonucleoside metabolic process	plasmodesma	chloroplast	plastid envelope	plastid	response to salt stress	response to abscisic acid	chloroplast envelope	response to organic substance	response to inorganic substance	response to metal ion	endomembrane system	carbohydrate biosynthetic process	carbohydrate catabolic process	pyrophosphatase activity	transferase activity, transferring glycosyl groups	hydrolase activity, acting on acid anhydrides	hydrolase activity, acting on acid anhydrides, in phosphorus-containing anhydrides	organophosphate metabolic process	external encapsulating structure	ribonucleoprotein complex	adenyl nucleotide binding	organelle envelope	envelope	nuclear lumen	adenyl ribonucleotide binding	response to lipid	purine ribonucleoside triphosphate binding	purine nucleoside metabolic process	intracellular non-membrane-bounded organelle	organelle lumen	cellular amide metabolic process	glucan metabolic process
nucleotide binding	1	0.811881	0.248021	0.175506	0.00367985	-0.0084246	0.273371	-0.104465	-0.180791	-0.180791	0.00367985	-0.0443587	0.213431	0.0655738	-0.0251799	0.175506	0.175506	0.384892	0.0323363	-0.0734463	0.0323363	-0.0251799	0.175506	-0.0734463	0.638669	0.0594059	0.0876158	-0.0084246	0.00367985	0.0655738	0.395371	-0.154291	0.395371	0.395371	0.141243	0.248021	-0.0443587	0.811881	-0.0527704	-0.0527704	0.528059	0.811881	0.175506	0.811881	0.175506	0.179856	0.48741	-0.0443587	-0.180791
ATP binding	0.811881	1	0.244648	-0.00706714	-0.0590164	-0.143266	0.151786	-0.252149	-0.163265	-0.163265	-0.183607	-0.00706714	0.0655738	0.127208	-0.0822785	-0.00706714	-0.00706714	0.398734	-0.0754717	-0.0340136	-0.0754717	-0.0822785	0.261484	-0.0340136	0.602094	-0.0555556	-0.034384	-0.143266	-0.183607	-0.141343	0.530035	-0.141343	0.530035	0.530035	-0.0340136	0.244648	-0.141343	1	-0.103976	-0.103976	0.439344	1	0.261484	1	-0.00706714	0.158228	0.398734	-0.00706714	-0.163265
cell wall	0.248021	0.244648	1	0.194915	0.274809	0.394904	0.338747	0.273885	0.160643	0.160643	-0.0152672	0.0338983	0.129771	0.0338983	0.24	0.194915	0.194915	0.516364	0.105882	0.00803213	0.105882	0.24	-0.127119	0.00803213	0.192635	0.360856	0.394904	0.394904	0.274809	0.0338983	0.194915	0.0338983	0.194915	0.194915	0.00803213	1	0.194915	0.244648	-0.0555556	-0.0555556	0.564885	0.244648	-0.127119	0.244648	0.194915	0.654545	0.654545	0.0338983	0.160643
mitochondrion	0.175506	-0.00706714	0.194915	1	0.0716612	0.147132	0.115918	0.147132	-0.10582	-0.10582	0.442997	-0.0961538	0.257329	-0.0961538	0.0514372	0.342308	0.342308	0.223903	0.236607	0.0952381	0.236607	0.0514372	-0.0961538	0.0952381	0.0933192	0.127208	0.147132	0.147132	0.257329	0.342308	-0.0961538	-0.0961538	-0.0961538	-0.0961538	0.296296	0.194915	-0.0961538	-0.00706714	0.516949	0.516949	0.257329	-0.00706714	-0.0961538	-0.00706714	0.342308	0.223903	0.223903	-0.0961538	-0.10582
vacuole	0.00367985	-0.0590164	0.274809	0.0716612	1	0.34633	-0.0413026	0.215596	0.0456621	0.0456621	0.0228571	-0.114007	0.0228571	-0.114007	0.61642	0.0716612	0.0716612	-0.15074	0.0480167	-0.127854	0.0480167	0.61642	0.0716612	-0.127854	0.145854	0.190164	0.0848624	0.34633	0.185714	0.0716612	0.0716612	0.0716612	0.0716612	0.0716612	0.0456621	0.274809	0.0716612	-0.0590164	-0.0152672	-0.0152672	-0.14	-0.0590164	0.0716612	-0.0590164	0.0716612	0.00269179	0.00269179	-0.114007	0.0456621
Golgi apparatus	-0.0084246	-0.143266	0.394904	0.147132	0.34633	1	0.269781	0.436759	0.387097	0.387097	0.0848624	0.00498753	0.0848624	-0.137157	0.434399	0.147132	0.147132	0.183021	0.051756	-0.157706	0.051756	0.434399	-0.137157	-0.157706	-0.0716204	0.401146	0.436759	1	0.607798	0.147132	0.00498753	0.289277	0.00498753	0.00498753	0.114695	0.394904	0.147132	-0.143266	-0.089172	-0.089172	0.0848624	-0.143266	-0.137157	-0.143266	0.147132	0.30871	0.183021	0.00498753	0.387097
cytosol	0.273371	0.151786	0.338747	0.115918	-0.0413026	0.269781	1	0.183873	0.173913	0.173913	0.139793	0.115918	0.32089	0.20898	0.195925	0.20898	0.20898	0.374608	0.1205	0.0821256	0.1205	0.195925	-0.0702041	0.0821256	0.0899855	0.40625	0.441598	0.269781	0.230342	0.20898	0.115918	0.0228571	0.115918	0.115918	0.173913	0.338747	0.115918	0.151786	0.0742459	0.0742459	0.32089	0.151786	-0.0702041	0.151786	0.20898	0.374608	0.285266	0.115918	0.173913
carbohydrate metabolic process	-0.104465	-0.252149	0.273885	0.147132	0.215596	0.436759	0.183873	1	0.659498	0.659498	0.477064	-0.137157	0.34633	-0.137157	0.183021	0.431421	0.431421	-0.0683572	0.157116	0.114695	0.157116	0.183021	0.00498753	0.114695	-0.0716204	0.183381	0.211462	0.436759	0.738532	0.573566	-0.137157	0.573566	-0.137157	-0.137157	0.387097	0.273885	0.147132	-0.252149	0.152866	0.152866	-0.0458716	-0.252149	0.00498753	-0.252149	0.431421	0.183021	-0.0683572	-0.137157	0.659498
polysaccharide metabolic process	-0.180791	-0.163265	0.160643	-0.10582	0.0456621	0.387097	0.173913	0.659498	1	1	0.219178	-0.10582	0.0456621	-0.10582	0.188034	0.0952381	0.0952381	-0.136752	-0.0453074	0.0686275	-0.0453074	0.188034	-0.10582	0.0686275	-0.17284	-0.0340136	-0.0215054	0.387097	0.739726	0.296296	-0.10582	0.698413	-0.10582	-0.10582	0.0686275	0.160643	0.296296	-0.163265	0.00803213	0.00803213	-0.127854	-0.163265	-0.10582	-0.163265	0.0952381	0.188034	-0.136752	-0.10582	1
cellular glucan metabolic process	-0.180791	-0.163265	0.160643	-0.10582	0.0456621	0.387097	0.173913	0.659498	1	1	0.219178	-0.10582	0.0456621	-0.10582	0.188034	0.0952381	0.0952381	-0.136752	-0.0453074	0.0686275	-0.0453074	0.188034	-0.10582	0.0686275	-0.17284	-0.0340136	-0.0215054	0.387097	0.739726	0.296296	-0.10582	0.698413	-0.10582	-0.10582	0.0686275	0.160643	0.296296	-0.163265	0.00803213	0.00803213	-0.127854	-0.163265	-0.10582	-0.163265	0.0952381	0.188034	-0.136752	-0.10582	1
generation of precursor metabolites and energy	0.00367985	-0.183607	-0.0152672	0.442997	0.0228571	0.0848624	0.139793	0.477064	0.219178	0.219178	1	-0.114007	0.511429	-0.114007	0.00269179	0.628664	0.628664	0.00269179	0.40501	0.219178	0.40501	0.00269179	0.0716612	0.219178	0.031968	0.190164	0.215596	0.0848624	0.348571	0.814332	-0.114007	0.0716612	-0.114007	-0.114007	0.56621	-0.0152672	-0.114007	-0.183607	0.419847	0.419847	0.0228571	-0.183607	0.0716612	-0.183607	0.628664	0.00269179	0.00269179	-0.114007	0.219178
peptide metabolic process	-0.0443587	-0.00706714	0.0338983	-0.0961538	-0.114007	0.00498753	0.115918	-0.137157	-0.10582	-0.10582	-0.114007	1	-0.114007	0.123077	-0.121029	-0.0961538	-0.0961538	0.0514372	0.236607	0.0952381	0.236607	-0.121029	0.123077	0.0952381	-0.0275716	0.261484	0.289277	0.00498753	-0.114007	-0.0961538	0.123077	-0.0961538	0.123077	0.123077	-0.10582	0.0338983	0.342308	-0.00706714	0.0338983	0.0338983	0.0716612	-0.00706714	0.123077	-0.00706714	-0.0961538	0.396369	0.0514372	1	-0.10582
coenzyme metabolic process	0.213431	0.0655738	0.129771	0.257329	0.0228571	0.0848624	0.32089	0.34633	0.0456621	0.0456621	0.511429	-0.114007	1	0.442997	0.156124	0.814332	0.814332	0.309556	0.40501	0.392694	0.40501	0.156124	0.0716612	0.392694	0.145854	0.439344	0.477064	0.0848624	0.348571	0.628664	-0.114007	-0.114007	-0.114007	-0.114007	0.739726	0.129771	-0.114007	0.0655738	0.419847	0.419847	0.185714	0.0655738	0.0716612	0.0655738	0.814332	0.156124	0.156124	-0.114007	0.0456621
sulfur compound metabolic process	0.0655738	0.127208	0.0338983	-0.0961538	-0.114007	-0.137157	0.20898	-0.137157	-0.10582	-0.10582	-0.114007	0.123077	0.442997	1	0.0514372	0.123077	0.123077	0.223903	-0.0178571	0.0952381	-0.0178571	0.0514372	-0.0961538	0.0952381	-0.0275716	0.261484	0.289277	-0.137157	-0.114007	-0.0961538	-0.0961538	-0.0961538	-0.0961538	-0.0961538	0.0952381	0.0338983	-0.0961538	0.127208	0.0338983	0.0338983	0.0716612	0.127208	-0.0961538	0.127208	0.123077	0.0514372	0.0514372	0.123077	-0.10582
response to osmotic stress	-0.0251799	-0.0822785	0.24	0.0514372	0.61642	0.434399	0.195925	0.183021	0.188034	0.188034	0.00269179	-0.121029	0.156124	0.0514372	1	0.0514372	0.0514372	-0.0178571	0.13549	0.025641	0.13549	1	0.0514372	0.025641	0.114563	0.518987	0.434399	0.434399	0.309556	0.0514372	0.0514372	0.0514372	0.0514372	0.0514372	0.025641	0.24	0.223903	-0.0822785	0.101818	0.101818	-0.15074	-0.0822785	0.0514372	-0.0822785	0.0514372	0.127551	-0.0178571	-0.121029	0.188034
nucleoside metabolic process	0.175506	-0.00706714	0.194915	0.342308	0.0716612	0.147132	0.20898	0.431421	0.0952381	0.0952381	0.628664	-0.0961538	0.814332	0.123077	0.0514372	1	1	0.223903	0.363839	0.296296	0.363839	0.0514372	0.123077	0.296296	0.21421	0.39576	0.431421	0.147132	0.442997	0.780769	-0.0961538	-0.0961538	-0.0961538	-0.0961538	0.698413	0.194915	-0.0961538	-0.00706714	0.355932	0.355932	0.257329	-0.00706714	0.123077	-0.00706714	1	0.223903	0.223903	-0.0961538	0.0952381
ribonucleoside metabolic process	0.175506	-0.00706714	0.194915	0.342308	0.0716612	0.147132	0.20898	0.431421	0.0952381	0.0952381	0.628664	-0.0961538	0.814332	0.123077	0.0514372	1	1	0.223903	0.363839	0.296296	0.363839	0.0514372	0.123077	0.296296	0.21421	0.39576	0.431421	0.147132	0.442997	0.780769	-0.0961538	-0.0961538	-0.0961538	-0.0961538	0.698413	0.194915	-0.0961538	-0.00706714	0.355932	0.355932	0.257329	-0.00706714	0.123077	-0.00706714	1	0.223903	0.223903	-0.0961538	0.0952381
plasmodesma	0.384892	0.398734	0.516364	0.223903	-0.15074	0.183021	0.374608	-0.0683572	-0.136752	-0.136752	0.00269179	0.0514372	0.309556	0.223903	-0.0178571	0.223903	0.223903	1	0.13549	0.188034	0.13549	-0.0178571	-0.121029	0.188034	0.225243	0.278481	0.30871	0.183021	0.00269179	0.0514372	0.223903	-0.121029	0.223903	0.223903	0.025641	0.516364	-0.121029	0.398734	0.101818	0.101818	0.61642	0.398734	-0.121029	0.398734	0.223903	0.418367	0.563776	0.0514372	-0.136752
chloroplast	0.0323363	-0.0754717	0.105882	0.236607	0.0480167	0.051756	0.1205	0.157116	-0.0453074	-0.0453074	0.40501	0.236607	0.40501	-0.0178571	0.13549	0.363839	0.363839	0.13549	1	0.569579	1	0.13549	0.109375	0.569579	0.27234	0.334232	0.367837	0.051756	0.167015	0.363839	-0.0178571	-0.145089	-0.0178571	-0.0178571	0.446602	0.105882	0.109375	-0.0754717	0.552941	0.552941	0.0480167	-0.0754717	0.109375	-0.0754717	0.363839	0.250758	0.13549	0.236607	-0.0453074
plastid envelope	-0.0734463	-0.0340136	0.00803213	0.0952381	-0.127854	-0.157706	0.0821256	0.114695	0.0686275	0.0686275	0.219178	0.0952381	0.392694	0.0952381	0.025641	0.296296	0.296296	0.188034	0.569579	1	0.569579	0.025641	0.0952381	1	0.0617284	0.0952381	0.114695	-0.157706	0.0456621	0.296296	-0.10582	-0.10582	-0.10582	-0.10582	0.441176	0.00803213	0.0952381	-0.0340136	0.771084	0.771084	0.0456621	-0.0340136	0.0952381	-0.0340136	0.296296	0.188034	0.025641	0.0952381	0.0686275
plastid	0.0323363	-0.0754717	0.105882	0.236607	0.0480167	0.051756	0.1205	0.157116	-0.0453074	-0.0453074	0.40501	0.236607	0.40501	-0.0178571	0.13549	0.363839	0.363839	0.13549	1	0.569579	1	0.13549	0.109375	0.569579	0.27234	0.334232	0.367837	0.051756	0.167015	0.363839	-0.0178571	-0.145089	-0.0178571	-0.0178571	0.446602	0.105882	0.109375	-0.0754717	0.552941	0.552941	0.0480167	-0.0754717	0.109375	-0.0754717	0.363839	0.250758	0.13549	0.236607	-0.0453074
response to salt stress	-0.0251799	-0.0822785	0.24	0.0514372	0.61642	0.434399	0.195925	0.183021	0.188034	0.188034	0.00269179	-0.121029	0.156124	0.0514372	1	0.0514372	0.0514372	-0.0178571	0.13549	0.025641	0.13549	1	0.0514372	0.025641	0.114563	0.518987	0.434399	0.434399	0.309556	0.0514372	0.0514372	0.0514372	0.0514372	0.0514372	0.025641	0.24	0.223903	-0.0822785	0.101818	0.101818	-0.15074	-0.0822785	0.0514372	-0.0822785	0.0514372	0.127551	-0.0178571	-0.121029	0.188034
response to abscisic acid	0.175506	0.261484	-0.127119	-0.0961538	0.0716612	-0.137157	-0.0702041	0.00498753	-0.10582	-0.10582	0.0716612	0.123077	0.0716612	-0.0961538	0.0514372	0.123077	0.123077	-0.121029	0.109375	0.0952381	0.109375	0.0514372	1	0.0952381	0.455992	0.127208	0.147132	-0.137157	-0.114007	0.123077	0.123077	-0.0961538	0.123077	0.123077	0.0952381	-0.127119	0.123077	0.261484	0.0338983	0.0338983	-0.114007	0.261484	1	0.261484	0.123077	0.0514372	-0.121029	0.123077	-0.10582
chloroplast envelope	-0.0734463	-0.0340136	0.00803213	0.0952381	-0.127854	-0.157706	0.0821256	0.114695	0.0686275	0.0686275	0.219178	0.0952381	0.392694	0.0952381	0.025641	0.296296	0.296296	0.188034	0.569579	1	0.569579	0.025641	0.0952381	1	0.0617284	0.0952381	0.114695	-0.157706	0.0456621	0.296296	-0.10582	-0.10582	-0.10582	-0.10582	0.441176	0.00803213	0.0952381	-0.0340136	0.771084	0.771084	0.0456621	-0.0340136	0.0952381	-0.0340136	0.296296	0.188034	0.025641	0.0952381	0.0686275
response to organic substance	0.638669	0.602094	0.192635	0.0933192	0.145854	-0.0716204	0.0899855	-0.0716204	-0.17284	-0.17284	0.031968	-0.0275716	0.145854	-0.0275716	0.114563	0.21421	0.21421	0.225243	0.27234	0.0617284	0.27234	0.114563	0.455992	0.0617284	1	0.204188	0.234557	-0.0716204	-0.0819181	0.0933192	0.335101	-0.148462	0.335101	0.335101	0.0617284	0.192635	0.0933192	0.602094	0.0849858	0.0849858	0.373626	0.602094	0.455992	0.602094	0.21421	0.114563	0.446602	-0.0275716	-0.17284
response to inorganic substance	0.0594059	-0.0555556	0.360856	0.127208	0.190164	0.401146	0.40625	0.183381	-0.0340136	-0.0340136	0.190164	0.261484	0.439344	0.261484	0.518987	0.39576	0.39576	0.278481	0.334232	0.0952381	0.334232	0.518987	0.127208	0.0952381	0.204188	1	0.945559	0.401146	0.190164	0.261484	-0.00706714	-0.141343	-0.00706714	-0.00706714	0.22449	0.360856	0.127208	-0.0555556	0.12844	0.12844	0.190164	-0.0555556	0.127208	-0.0555556	0.39576	0.398734	0.278481	0.261484	-0.0340136
response to metal ion	0.0876158	-0.034384	0.394904	0.147132	0.0848624	0.436759	0.441598	0.211462	-0.0215054	-0.0215054	0.215596	0.289277	0.477064	0.289277	0.434399	0.431421	0.431421	0.30871	0.367837	0.114695	0.367837	0.434399	0.147132	0.114695	0.234557	0.945559	1	0.436759	0.215596	0.289277	0.00498753	-0.137157	0.00498753	0.00498753	0.250896	0.394904	0.147132	-0.034384	0.152866	0.152866	0.215596	-0.034384	0.147132	-0.034384	0.431421	0.434399	0.30871	0.289277	-0.0215054
endomembrane system	-0.0084246	-0.143266	0.394904	0.147132	0.34633	1	0.269781	0.436759	0.387097	0.387097	0.0848624	0.00498753	0.0848624	-0.137157	0.434399	0.147132	0.147132	0.183021	0.051756	-0.157706	0.051756	0.434399	-0.137157	-0.157706	-0.0716204	0.401146	0.436759	1	0.607798	0.147132	0.00498753	0.289277	0.00498753	0.00498753	0.114695	0.394904	0.147132	-0.143266	-0.089172	-0.089172	0.0848624	-0.143266	-0.137157	-0.143266	0.147132	0.30871	0.183021	0.00498753	0.387097
carbohydrate biosynthetic process	0.00367985	-0.183607	0.274809	0.257329	0.185714	0.607798	0.230342	0.738532	0.739726	0.739726	0.348571	-0.114007	0.348571	-0.114007	0.309556	0.442997	0.442997	0.00269179	0.167015	0.0456621	0.167015	0.309556	-0.114007	0.0456621	-0.0819181	0.190164	0.215596	0.607798	1	0.442997	-0.114007	0.442997	-0.114007	-0.114007	0.392694	0.274809	0.257329	-0.183607	0.129771	0.129771	0.0228571	-0.183607	-0.114007	-0.183607	0.442997	0.309556	0.00269179	-0.114007	0.739726
carbohydrate catabolic process	0.0655738	-0.141343	0.0338983	0.342308	0.0716612	0.147132	0.20898	0.573566	0.296296	0.296296	0.814332	-0.0961538	0.628664	-0.0961538	0.0514372	0.780769	0.780769	0.0514372	0.363839	0.296296	0.363839	0.0514372	0.123077	0.296296	0.0933192	0.261484	0.289277	0.147132	0.442997	1	-0.0961538	0.123077	-0.0961538	-0.0961538	0.698413	0.0338983	-0.0961538	-0.141343	0.355932	0.355932	0.0716612	-0.141343	0.123077	-0.141343	0.780769	0.0514372	0.0514372	-0.0961538	0.296296
pyrophosphatase activity	0.395371	0.530035	0.194915	-0.0961538	0.0716612	0.00498753	0.115918	-0.137157	-0.10582	-0.10582	-0.114007	0.123077	-0.114007	-0.0961538	0.0514372	-0.0961538	-0.0961538	0.223903	-0.0178571	-0.10582	-0.0178571	0.0514372	0.123077	-0.10582	0.335101	-0.00706714	0.00498753	0.00498753	-0.114007	-0.0961538	1	-0.0961538	1	1	-0.10582	0.194915	-0.0961538	0.530035	-0.127119	-0.127119	0.442997	0.530035	0.123077	0.530035	-0.0961538	0.0514372	0.396369	0.123077	-0.10582
transferase activity, transferring glycosyl groups	-0.154291	-0.141343	0.0338983	-0.0961538	0.0716612	0.289277	0.0228571	0.573566	0.698413	0.698413	0.0716612	-0.0961538	-0.114007	-0.0961538	0.0514372	-0.0961538	-0.0961538	-0.121029	-0.145089	-0.10582	-0.145089	0.0514372	-0.0961538	-0.10582	-0.148462	-0.141343	-0.137157	0.289277	0.442997	0.123077	-0.0961538	1	-0.0961538	-0.0961538	-0.10582	0.0338983	0.123077	-0.141343	-0.127119	-0.127119	-0.114007	-0.141343	-0.0961538	-0.141343	-0.0961538	0.0514372	-0.121029	-0.0961538	0.698413
hydrolase activity, acting on acid anhydrides	0.395371	0.530035	0.194915	-0.0961538	0.0716612	0.00498753	0.115918	-0.137157	-0.10582	-0.10582	-0.114007	0.123077	-0.114007	-0.0961538	0.0514372	-0.0961538	-0.0961538	0.223903	-0.0178571	-0.10582	-0.0178571	0.0514372	0.123077	-0.10582	0.335101	-0.00706714	0.00498753	0.00498753	-0.114007	-0.0961538	1	-0.0961538	1	1	-0.10582	0.194915	-0.0961538	0.530035	-0.127119	-0.127119	0.442997	0.530035	0.123077	0.530035	-0.0961538	0.0514372	0.396369	0.123077	-0.10582
hydrolase activity, acting on acid anhydrides, in phosphorus-containing anhydrides	0.395371	0.530035	0.194915	-0.0961538	0.0716612	0.00498753	0.115918	-0.137157	-0.10582	-0.10582	-0.114007	0.123077	-0.114007	-0.0961538	0.0514372	-0.0961538	-0.0961538	0.223903	-0.0178571	-0.10582	-0.0178571	0.0514372	0.123077	-0.10582	0.335101	-0.00706714	0.00498753	0.00498753	-0.114007	-0.0961538	1	-0.0961538	1	1	-0.10582	0.194915	-0.0961538	0.530035	-0.127119	-0.127119	0.442997	0.530035	0.123077	0.530035	-0.0961538	0.0514372	0.396369	0.123077	-0.10582
organophosphate metabolic process	0.141243	-0.0340136	0.00803213	0.296296	0.0456621	0.114695	0.173913	0.387097	0.0686275	0.0686275	0.56621	-0.10582	0.739726	0.0952381	0.025641	0.698413	0.698413	0.025641	0.446602	0.441176	0.446602	0.025641	0.0952381	0.441176	0.0617284	0.22449	0.250896	0.114695	0.392694	0.698413	-0.10582	-0.10582	-0.10582	-0.10582	1	0.00803213	-0.10582	-0.0340136	0.465863	0.465863	0.0456621	-0.0340136	0.0952381	-0.0340136	0.698413	0.025641	0.025641	-0.10582	0.0686275
external encapsulating structure	0.248021	0.244648	1	0.194915	0.274809	0.394904	0.338747	0.273885	0.160643	0.160643	-0.0152672	0.0338983	0.129771	0.0338983	0.24	0.194915	0.194915	0.516364	0.105882	0.00803213	0.105882	0.24	-0.127119	0.00803213	0.192635	0.360856	0.394904	0.394904	0.274809	0.0338983	0.194915	0.0338983	0.194915	0.194915	0.00803213	1	0.194915	0.244648	-0.0555556	-0.0555556	0.564885	0.244648	-0.127119	0.244648	0.194915	0.654545	0.654545	0.0338983	0.160643
ribonucleoprotein complex	-0.0443587	-0.141343	0.194915	-0.0961538	0.0716612	0.147132	0.115918	0.147132	0.296296	0.296296	-0.114007	0.342308	-0.114007	-0.0961538	0.223903	-0.0961538	-0.0961538	-0.121029	0.109375	0.0952381	0.109375	0.223903	0.123077	0.0952381	0.0933192	0.127208	0.147132	0.147132	0.257329	-0.0961538	-0.0961538	0.123077	-0.0961538	-0.0961538	-0.10582	0.194915	1	-0.141343	0.0338983	0.0338983	0.0716612	-0.141343	0.123077	-0.141343	-0.0961538	0.568835	0.0514372	0.342308	0.296296
adenyl nucleotide binding	0.811881	1	0.244648	-0.00706714	-0.0590164	-0.143266	0.151786	-0.252149	-0.163265	-0.163265	-0.183607	-0.00706714	0.0655738	0.127208	-0.0822785	-0.00706714	-0.00706714	0.398734	-0.0754717	-0.0340136	-0.0754717	-0.0822785	0.261484	-0.0340136	0.602094	-0.0555556	-0.034384	-0.143266	-0.183607	-0.141343	0.530035	-0.141343	0.530035	0.530035	-0.0340136	0.244648	-0.141343	1	-0.103976	-0.103976	0.439344	1	0.261484	1	-0.00706714	0.158228	0.398734	-0.00706714	-0.163265
organelle envelope	-0.0527704	-0.103976	-0.0555556	0.516949	-0.0152672	-0.089172	0.0742459	0.152866	0.00803213	0.00803213	0.419847	0.0338983	0.419847	0.0338983	0.101818	0.355932	0.355932	0.101818	0.552941	0.771084	0.552941	0.101818	0.0338983	0.771084	0.0849858	0.12844	0.152866	-0.089172	0.129771	0.355932	-0.127119	-0.127119	-0.127119	-0.127119	0.465863	-0.0555556	0.0338983	-0.103976	1	1	-0.0152672	-0.103976	0.0338983	-0.103976	0.355932	0.101818	-0.0363636	0.0338983	0.00803213
envelope	-0.0527704	-0.103976	-0.0555556	0.516949	-0.0152672	-0.089172	0.0742459	0.152866	0.00803213	0.00803213	0.419847	0.0338983	0.419847	0.0338983	0.101818	0.355932	0.355932	0.101818	0.552941	0.771084	0.552941	0.101818	0.0338983	0.771084	0.0849858	0.12844	0.152866	-0.089172	0.129771	0.355932	-0.127119	-0.127119	-0.127119	-0.127119	0.465863	-0.0555556	0.0338983	-0.103976	1	1	-0.0152672	-0.103976	0.0338983	-0.103976	0.355932	0.101818	-0.0363636	0.0338983	0.00803213
nuclear lumen	0.528059	0.439344	0.564885	0.257329	-0.14	0.0848624	0.32089	-0.0458716	-0.127854	-0.127854	0.0228571	0.0716612	0.185714	0.0716612	-0.15074	0.257329	0.257329	0.61642	0.0480167	0.0456621	0.0480167	-0.15074	-0.114007	0.0456621	0.373626	0.190164	0.215596	0.0848624	0.0228571	0.0716612	0.442997	-0.114007	0.442997	0.442997	0.0456621	0.564885	0.0716612	0.439344	-0.0152672	-0.0152672	1	0.439344	-0.114007	0.439344	0.257329	0.462988	0.923284	0.0716612	-0.127854
adenyl ribonucleotide binding	0.811881	1	0.244648	-0.00706714	-0.0590164	-0.143266	0.151786	-0.252149	-0.163265	-0.163265	-0.183607	-0.00706714	0.0655738	0.127208	-0.0822785	-0.00706714	-0.00706714	0.398734	-0.0754717	-0.0340136	-0.0754717	-0.0822785	0.261484	-0.0340136	0.602094	-0.0555556	-0.034384	-0.143266	-0.183607	-0.141343	0.530035	-0.141343	0.530035	0.530035	-0.0340136	0.244648	-0.141343	1	-0.103976	-0.103976	0.439344	1	0.261484	1	-0.00706714	0.158228	0.398734	-0.00706714	-0.163265
response to lipid	0.175506	0.261484	-0.127119	-0.0961538	0.0716612	-0.137157	-0.0702041	0.00498753	-0.10582	-0.10582	0.0716612	0.123077	0.0716612	-0.0961538	0.0514372	0.123077	0.123077	-0.121029	0.109375	0.0952381	0.109375	0.0514372	1	0.0952381	0.455992	0.127208	0.147132	-0.137157	-0.114007	0.123077	0.123077	-0.0961538	0.123077	0.123077	0.0952381	-0.127119	0.123077	0.261484	0.0338983	0.0338983	-0.114007	0.261484	1	0.261484	0.123077	0.0514372	-0.121029	0.123077	-0.10582
purine ribonucleoside triphosphate binding	0.811881	1	0.244648	-0.00706714	-0.0590164	-0.143266	0.151786	-0.252149	-0.163265	-0.163265	-0.183607	-0.00706714	0.0655738	0.127208	-0.0822785	-0.00706714	-0.00706714	0.398734	-0.0754717	-0.0340136	-0.0754717	-0.0822785	0.261484	-0.0340136	0.602094	-0.0555556	-0.034384	-0.143266	-0.183607	-0.141343	0.530035	-0.141343	0.530035	0.530035	-0.0340136	0.244648	-0.141343	1	-0.103976	-0.103976	0.439344	1	0.261484	1	-0.00706714	0.158228	0.398734	-0.00706714	-0.163265
purine nucleoside metabolic process	0.175506	-0.00706714	0.194915	0.342308	0.0716612	0.147132	0.20898	0.431421	0.0952381	0.0952381	0.628664	-0.0961538	0.814332	0.123077	0.0514372	1	1	0.223903	0.363839	0.296296	0.363839	0.0514372	0.123077	0.296296	0.21421	0.39576	0.431421	0.147132	0.442997	0.780769	-0.0961538	-0.0961538	-0.0961538	-0.0961538	0.698413	0.194915	-0.0961538	-0.00706714	0.355932	0.355932	0.257329	-0.00706714	0.123077	-0.00706714	1	0.223903	0.223903	-0.0961538	0.0952381
intracellular non-membrane-bounded organelle	0.179856	0.158228	0.654545	0.223903	0.00269179	0.30871	0.374608	0.183021	0.188034	0.188034	0.00269179	0.396369	0.156124	0.0514372	0.127551	0.223903	0.223903	0.418367	0.250758	0.188034	0.250758	0.127551	0.0514372	0.188034	0.114563	0.398734	0.434399	0.30871	0.309556	0.0514372	0.0514372	0.0514372	0.0514372	0.0514372	0.025641	0.654545	0.568835	0.158228	0.101818	0.101818	0.462988	0.158228	0.0514372	0.158228	0.223903	1	0.418367	0.396369	0.188034
organelle lumen	0.48741	0.398734	0.654545	0.223903	0.00269179	0.183021	0.285266	-0.0683572	-0.136752	-0.136752	0.00269179	0.0514372	0.156124	0.0514372	-0.0178571	0.223903	0.223903	0.563776	0.13549	0.025641	0.13549	-0.0178571	-0.121029	0.025641	0.446602	0.278481	0.30871	0.183021	0.00269179	0.0514372	0.396369	-0.121029	0.396369	0.396369	0.025641	0.654545	0.0514372	0.398734	-0.0363636	-0.0363636	0.923284	0.398734	-0.121029	0.398734	0.223903	0.418367	1	0.0514372	-0.136752
cellular amide metabolic process	-0.0443587	-0.00706714	0.0338983	-0.0961538	-0.114007	0.00498753	0.115918	-0.137157	-0.10582	-0.10582	-0.114007	1	-0.114007	0.123077	-0.121029	-0.0961538	-0.0961538	0.0514372	0.236607	0.0952381	0.236607	-0.121029	0.123077	0.0952381	-0.0275716	0.261484	0.289277	0.00498753	-0.114007	-0.0961538	0.123077	-0.0961538	0.123077	0.123077	-0.10582	0.0338983	0.342308	-0.00706714	0.0338983	0.0338983	0.0716612	-0.00706714	0.123077	-0.00706714	-0.0961538	0.396369	0.0514372	1	-0.10582
glucan metabolic process	-0.180791	-0.163265	0.160643	-0.10582	0.0456621	0.387097	0.173913	0.659498	1	1	0.219178	-0.10582	0.0456621	-0.10582	0.188034	0.0952381	0.0952381	-0.136752	-0.0453074	0.0686275	-0.0453074	0.188034	-0.10582	0.0686275	-0.17284	-0.0340136	-0.0215054	0.387097	0.739726	0.296296	-0.10582	0.698413	-0.10582	-0.10582	0.0686275	0.160643	0.296296	-0.163265	0.00803213	0.00803213	-0.127854	-0.163265	-0.10582	-0.163265	0.0952381	0.188034	-0.136752	-0.10582	1
cellular carbohydrate metabolic process	-0.180791	-0.163265	0.160643	-0.10582	0.0456621	0.387097	0.173913	0.659498	1	1	0.219178	-0.10582	0.0456621	-0.10582	0.188034	0.0952381	0.0952381	-0.136752	-0.0453074	0.0686275	-0.0453074	0.188034	-0.10582	0.0686275	-0.17284	-0.0340136	-0.0215054	0.387097	0.739726	0.296296	-0.10582	0.698413	-0.10582	-0.10582	0.0686275	0.160643	0.296296	-0.163265	0.00803213	0.00803213	-0.127854	-0.163265	-0.10582	-0.163265	0.0952381	0.188034	-0.136752	-0.10582	1
cellular polysaccharide metabolic process	-0.180791	-0.163265	0.160643	-0.10582	0.0456621	0.387097	0.173913	0.659498	1	1	0.219178	-0.10582	0.0456621	-0.10582	0.188034	0.0952381	0.0952381	-0.136752	-0.0453074	0.0686275	-0.0453074	0.188034	-0.10582	0.0686275	-0.17284	-0.0340136	-0.0215054	0.387097	0.739726	0.296296	-0.10582	0.698413	-0.10582	-0.10582	0.0686275	0.160643	0.296296	-0.163265	0.00803213	0.00803213	-0.127854	-0.163265	-0.10582	-0.163265	0.0952381	0.188034	-0.136752	-0.10582	1
nuclear part	0.528059	0.439344	0.564885	0.257329	-0.14	0.0848624	0.32089	-0.0458716	-0.127854	-0.127854	0.0228571	0.0716612	0.185714	0.0716612	-0.15074	0.257329	0.257329	0.61642	0.0480167	0.0456621	0.0480167	-0.15074	-0.114007	0.0456621	0.373626	0.190164	0.215596	0.0848624	0.0228571	0.0716612	0.442997	-0.114007	0.442997	0.442997	0.0456621	0.564885	0.0716612	0.439344	-0.0152672	-0.0152672	1	0.439344	-0.114007	0.439344	0.257329	0.462988	0.923284	0.0716612	-0.127854
chloroplast part	-0.0251799	0.0379747	-0.0363636	0.0514372	-0.15074	-0.194046	0.0172414	0.0573319	0.025641	0.025641	0.309556	0.0514372	0.309556	0.0514372	-0.0178571	0.223903	0.223903	0.127551	0.71183	0.837607	0.71183	-0.0178571	0.0514372	0.837607	0.114563	0.0379747	0.0573319	-0.194046	0.00269179	0.223903	0.0514372	-0.121029	0.0514372	0.0514372	0.350427	-0.0363636	0.0514372	0.0379747	0.654545	0.654545	0.00269179	0.0379747	0.0514372	0.0379747	0.223903	0.127551	-0.0178571	0.0514372	0.025641
plastid part	-0.0251799	0.0379747	-0.0363636	0.0514372	-0.15074	-0.194046	0.0172414	0.0573319	0.025641	0.025641	0.309556	0.0514372	0.309556	0.0514372	-0.0178571	0.223903	0.223903	0.127551	0.71183	0.837607	0.71183	-0.0178571	0.0514372	0.837607	0.114563	0.0379747	0.0573319	-0.194046	0.00269179	0.223903	0.0514372	-0.121029	0.0514372	0.0514372	0.350427	-0.0363636	0.0514372	0.0379747	0.654545	0.654545	0.00269179	0.0379747	0.0514372	0.0379747	0.223903	0.127551	-0.0178571	0.0514372	0.025641
cytoplasmic part	0.074986	0.0391517	0.210863	0.11399	0.161765	0.261339	0.507205	0.199784	0.137715	0.137715	0.161765	0.11399	0.161765	0.0549223	0.186145	0.11399	0.11399	0.125859	0.313253	0.137715	0.313253	0.186145	-0.00414508	0.137715	0.0882515	0.287113	0.261339	0.261339	0.161765	0.11399	0.11399	0.0549223	0.11399	0.11399	0.137715	0.210863	0.0549223	0.0391517	0.210863	0.210863	0.101891	0.0391517	-0.00414508	0.0391517	0.11399	0.186145	0.125859	0.11399	0.137715
cytosolic part	0.0655738	0.127208	0.355932	-0.0961538	0.0716612	0.147132	0.302041	0.147132	0.296296	0.296296	-0.114007	0.123077	-0.114007	-0.0961538	0.223903	-0.0961538	-0.0961538	0.0514372	-0.0178571	-0.10582	-0.0178571	0.223903	0.123077	-0.10582	0.21421	0.127208	0.147132	0.147132	0.257329	-0.0961538	0.342308	0.123077	0.342308	0.342308	-0.10582	0.355932	0.561538	0.127208	-0.127119	-0.127119	0.257329	0.127208	0.123077	0.127208	-0.0961538	0.396369	0.223903	0.123077	0.296296
intracellular organelle part	0.271688	0.170478	0.27234	0.248902	0.178674	0.28352	0.143697	0.203911	0.130719	0.130719	0.260807	-0.00146413	0.260807	-0.00146413	0.144389	0.248902	0.248902	0.225876	0.451169	0.296296	0.451169	0.144389	-0.00146413	0.296296	0.338567	0.170478	0.203911	0.28352	0.260807	0.165447	0.248902	0.0819912	0.248902	0.248902	0.213508	0.27234	0.0819912	0.170478	0.434043	0.434043	0.342939	0.170478	-0.00146413	0.170478	0.248902	0.225876	0.388849	-0.00146413	0.130719
single-organism biosynthetic process	0.0699301	-0.0152672	0.169399	0.0787879	0.0172414	0.307292	0.223656	0.40625	0.383481	0.383481	0.126437	-0.0363636	0.454023	0.309091	0.201681	0.309091	0.309091	0.0952381	0.338308	0.159292	0.338308	0.201681	-0.151515	0.159292	-0.0632603	0.178117	0.208333	0.307292	0.563218	0.193939	-0.0363636	0.193939	-0.0363636	-0.0363636	0.383481	0.169399	0.0787879	-0.0152672	0.169399	0.169399	0.0172414	-0.0152672	-0.151515	-0.0152672	0.309091	0.201681	-0.0112045	-0.0363636	0.383481
single-organism catabolic process	0.213431	0.0655738	0.129771	0.257329	0.0228571	0.0848624	0.32089	0.477064	0.219178	0.219178	0.674286	-0.114007	0.511429	-0.114007	0.00269179	0.628664	0.628664	0.156124	0.286013	0.219178	0.286013	0.00269179	0.0716612	0.219178	0.25974	0.190164	0.215596	0.0848624	0.348571	0.814332	0.257329	0.0716612	0.257329	0.257329	0.56621	0.129771	-0.114007	0.0655738	0.274809	0.274809	0.348571	0.0655738	0.0716612	0.0655738	0.628664	0.00269179	0.309556	-0.114007	0.219178
single-organism carbohydrate metabolic process	-0.0791738	-0.236686	0.179402	0.169536	0.106152	0.474923	0.216794	0.941658	0.712121	0.712121	0.518697	-0.13245	0.381182	-0.13245	0.210162	0.471523	0.471523	-0.0531178	0.186489	0.136364	0.186489	0.210162	0.018543	0.136364	-0.0477941	0.213018	0.241556	0.474923	0.793727	0.622517	-0.13245	0.622517	-0.13245	-0.13245	0.424242	0.179402	0.169536	-0.236686	0.179402	0.179402	-0.0313631	-0.236686	0.018543	-0.236686	0.471523	0.210162	-0.0531178	-0.13245	0.712121
single-organism carbohydrate catabolic process	0.0655738	-0.141343	0.0338983	0.342308	0.0716612	0.147132	0.20898	0.573566	0.296296	0.296296	0.814332	-0.0961538	0.628664	-0.0961538	0.0514372	0.780769	0.780769	0.0514372	0.363839	0.296296	0.363839	0.0514372	0.123077	0.296296	0.0933192	0.261484	0.289277	0.147132	0.442997	1	-0.0961538	0.123077	-0.0961538	-0.0961538	0.698413	0.0338983	-0.0961538	-0.141343	0.355932	0.355932	0.0716612	-0.141343	0.123077	-0.141343	0.780769	0.0514372	0.0514372	-0.0961538	0.296296
external encapsulating structure organization	-0.180791	-0.163265	0.160643	-0.10582	0.0456621	0.387097	0.173913	0.387097	0.627451	0.627451	-0.127854	-0.10582	0.0456621	0.0952381	0.350427	-0.10582	-0.10582	0.025641	-0.0453074	0.0686275	-0.0453074	0.350427	-0.10582	0.0686275	-0.17284	0.0952381	0.114695	0.387097	0.56621	-0.10582	-0.10582	0.497354	-0.10582	-0.10582	-0.117647	0.160643	0.296296	-0.163265	0.00803213	0.00803213	-0.127854	-0.163265	-0.10582	-0.163265	-0.10582	0.188034	-0.136752	-0.10582	0.627451
response to cadmium ion	0.0474934	-0.103976	0.208333	0.194915	-0.0152672	0.394904	0.426914	0.273885	0.00803213	0.00803213	0.274809	0.355932	0.419847	0.194915	0.378182	0.355932	0.355932	0.24	0.329412	0.160643	0.329412	0.378182	0.194915	0.160643	0.0849858	0.825688	0.878981	0.394904	0.274809	0.355932	0.0338983	-0.127119	0.0338983	0.0338983	0.313253	0.208333	0.194915	-0.103976	0.208333	0.208333	0.129771	-0.103976	0.194915	-0.103976	0.355932	0.378182	0.101818	0.355932	0.00803213
cofactor metabolic process	0.282374	0.158228	0.101818	0.223903	0.00269179	0.0573319	0.285266	0.30871	0.025641	0.025641	0.462988	-0.121029	0.923284	0.396369	0.127551	0.741301	0.741301	0.272959	0.481294	0.350427	0.481294	0.127551	0.0514372	0.350427	0.225243	0.398734	0.434399	0.0573319	0.309556	0.568835	0.0514372	-0.121029	0.0514372	0.0514372	0.675214	0.101818	-0.121029	0.158228	0.378182	0.378182	0.156124	0.158228	0.0514372	0.158228	0.741301	0.127551	0.127551	-0.121029	0.025641
nucleobase-containing small molecule metabolic process	0.175506	-0.00706714	0.194915	0.342308	0.0716612	0.147132	0.20898	0.431421	0.0952381	0.0952381	0.628664	-0.0961538	0.814332	0.123077	0.0514372	1	1	0.223903	0.363839	0.296296	0.363839	0.0514372	0.123077	0.296296	0.21421	0.39576	0.431421	0.147132	0.442997	0.780769	-0.0961538	-0.0961538	-0.0961538	-0.0961538	0.698413	0.194915	-0.0961538	-0.00706714	0.355932	0.355932	0.257329	-0.00706714	0.123077	-0.00706714	1	0.223903	0.223903	-0.0961538	0.0952381
oxidation-reduction process	-0.0084246	-0.252149	-0.089172	0.289277	0.0848624	0.0988142	0.183873	0.0988142	-0.0215054	-0.0215054	0.477064	-0.137157	0.215596	0.147132	0.30871	0.147132	0.147132	0.0573319	0.157116	-0.0215054	0.157116	0.30871	-0.137157	-0.0215054	-0.173679	0.292264	0.211462	0.0988142	0.0848624	0.289277	-0.137157	0.00498753	-0.137157	-0.137157	0.114695	-0.089172	-0.137157	-0.252149	0.152866	0.152866	-0.0458716	-0.252149	-0.137157	-0.252149	0.147132	-0.0683572	-0.0683572	-0.137157	-0.0215054
intracellular organelle lumen	0.48741	0.398734	0.654545	0.223903	0.00269179	0.183021	0.285266	-0.0683572	-0.136752	-0.136752	0.00269179	0.0514372	0.156124	0.0514372	-0.0178571	0.223903	0.223903	0.563776	0.13549	0.025641	0.13549	-0.0178571	-0.121029	0.025641	0.446602	0.278481	0.30871	0.183021	0.00269179	0.0514372	0.396369	-0.121029	0.396369	0.396369	0.025641	0.654545	0.0514372	0.398734	-0.0363636	-0.0363636	0.923284	0.398734	-0.121029	0.398734	0.223903	0.418367	1	0.0514372	-0.136752
cellular response to acid chemical	0.175506	0.261484	-0.127119	-0.0961538	0.257329	-0.137157	-0.0702041	-0.137157	-0.10582	-0.10582	-0.114007	0.123077	-0.114007	-0.0961538	0.223903	-0.0961538	-0.0961538	-0.121029	-0.0178571	-0.10582	-0.0178571	0.223903	0.780769	-0.10582	0.335101	0.127208	0.00498753	-0.137157	-0.114007	-0.0961538	0.123077	-0.0961538	0.123077	0.123077	-0.10582	-0.127119	0.123077	0.261484	-0.127119	-0.127119	-0.114007	0.261484	0.780769	0.261484	-0.0961538	0.0514372	-0.121029	0.123077	-0.10582
cell wall organization	-0.154291	-0.141343	0.194915	-0.0961538	0.0716612	0.431421	0.115918	0.431421	0.698413	0.698413	-0.114007	-0.0961538	-0.114007	-0.0961538	0.223903	-0.0961538	-0.0961538	-0.121029	-0.145089	-0.10582	-0.145089	0.223903	-0.0961538	-0.10582	-0.148462	-0.00706714	0.00498753	0.431421	0.628664	-0.0961538	-0.0961538	0.561538	-0.0961538	-0.0961538	-0.10582	0.194915	0.342308	-0.141343	-0.127119	-0.127119	-0.114007	-0.141343	-0.0961538	-0.141343	-0.0961538	0.223903	-0.121029	-0.0961538	0.698413
cell periphery	0.360509	0.313253	0.612245	0.158672	0.19292	0.440262	0.481456	0.253682	0.124661	0.124661	-0.00884956	-0.0516605	0.19292	0.0535055	0.357329	0.158672	0.158672	0.357329	0.100946	0.0216802	0.100946	0.357329	0.0535055	0.0216802	0.337723	0.404819	0.440262	0.440262	0.293805	0.0535055	0.158672	0.0535055	0.158672	0.158672	0.0216802	0.612245	0.0535055	0.313253	0.0306122	0.0306122	0.39469	0.313253	0.0535055	0.313253	0.158672	0.357329	0.456201	-0.0516605	0.124661
purine-containing compound metabolic process	0.175506	-0.00706714	0.194915	0.342308	0.0716612	0.147132	0.20898	0.431421	0.0952381	0.0952381	0.628664	-0.0961538	0.814332	0.123077	0.0514372	1	1	0.223903	0.363839	0.296296	0.363839	0.0514372	0.123077	0.296296	0.21421	0.39576	0.431421	0.147132	0.442997	0.780769	-0.0961538	-0.0961538	-0.0961538	-0.0961538	0.698413	0.194915	-0.0961538	-0.00706714	0.355932	0.355932	0.257329	-0.00706714	0.123077	-0.00706714	1	0.223903	0.223903	-0.0961538	0.0952381
response to alcohol	0.175506	0.261484	-0.127119	-0.0961538	0.0716612	-0.137157	-0.0702041	0.00498753	-0.10582	-0.10582	0.0716612	0.123077	0.0716612	-0.0961538	0.0514372	0.123077	0.123077	-0.121029	0.109375	0.0952381	0.109375	0.0514372	1	0.0952381	0.455992	0.127208	0.147132	-0.137157	-0.114007	0.123077	0.123077	-0.0961538	0.123077	0.123077	0.0952381	-0.127119	0.123077	0.261484	0.0338983	0.0338983	-0.114007	0.261484	1	0.261484	0.123077	0.0514372	-0.121029	0.123077	-0.10582
carbohydrate derivative metabolic process	0.0474934	-0.103976	0.340278	0.194915	0.129771	0.273885	0.25058	0.636943	0.313253	0.313253	0.419847	-0.127119	0.564885	0.194915	0.24	0.677966	0.677966	0.101818	0.217647	0.160643	0.217647	0.24	0.0338983	0.160643	0.0849858	0.360856	0.394904	0.273885	0.564885	0.516949	-0.127119	0.194915	-0.127119	-0.127119	0.465863	0.340278	0.194915	-0.103976	0.208333	0.208333	0.129771	-0.103976	0.0338983	-0.103976	0.677966	0.378182	0.101818	-0.127119	0.313253
nucleoside phosphate binding	1	0.811881	0.248021	0.175506	0.00367985	-0.0084246	0.273371	-0.104465	-0.180791	-0.180791	0.00367985	-0.0443587	0.213431	0.0655738	-0.0251799	0.175506	0.175506	0.384892	0.0323363	-0.0734463	0.0323363	-0.0251799	0.175506	-0.0734463	0.638669	0.0594059	0.0876158	-0.0084246	0.00367985	0.0655738	0.395371	-0.154291	0.395371	0.395371	0.141243	0.248021	-0.0443587	0.811881	-0.0527704	-0.0527704	0.528059	0.811881	0.175506	0.811881	0.175506	0.179856	0.48741	-0.0443587	-0.180791
organonitrogen compound metabolic process	0.124495	0.0269542	0.105882	0.109375	-0.0709812	0.051756	0.288024	0.157116	-0.0453074	-0.0453074	0.286013	0.491071	0.524008	0.363839	0.0202224	0.491071	0.491071	0.250758	0.601399	0.323625	0.601399	0.0202224	0.109375	0.323625	0.175319	0.539084	0.578558	0.051756	0.167015	0.363839	0.109375	-0.145089	0.109375	0.109375	0.323625	0.105882	0.109375	0.0269542	0.329412	0.329412	0.167015	0.0269542	0.109375	0.0269542	0.491071	0.366026	0.13549	0.491071	-0.0453074
organonitrogen compound biosynthetic process	0.108556	0.190164	0.129771	-0.114007	-0.14	-0.0458716	0.139793	-0.176606	-0.127854	-0.127854	-0.14	0.628664	0.185714	0.257329	0.00269179	0.0716612	0.0716612	0.309556	0.40501	0.219178	0.40501	0.00269179	0.0716612	0.219178	0.145854	0.314754	0.34633	-0.0458716	-0.14	-0.114007	0.257329	-0.114007	0.257329	0.257329	-0.127854	0.129771	0.257329	0.190164	0.129771	0.129771	0.185714	0.190164	0.0716612	0.190164	0.0716612	0.462988	0.156124	0.628664	-0.127854
organic substance catabolic process	0.179856	0.0379747	0.101818	0.223903	0.00269179	0.0573319	0.374608	0.434399	0.188034	0.188034	0.61642	-0.121029	0.462988	-0.121029	-0.0178571	0.568835	0.568835	0.127551	0.250758	0.188034	0.250758	-0.0178571	0.0514372	0.188034	0.225243	0.158228	0.183021	0.0573319	0.309556	0.741301	0.223903	0.0514372	0.223903	0.223903	0.512821	0.101818	-0.121029	0.0379747	0.24	0.24	0.309556	0.0379747	0.0514372	0.0379747	0.568835	-0.0178571	0.272959	-0.121029	0.188034
glycosyl compound metabolic process	0.141243	-0.0340136	0.160643	0.296296	0.0456621	0.114695	0.173913	0.387097	0.0686275	0.0686275	0.56621	-0.10582	0.739726	0.296296	0.025641	0.899471	0.899471	0.188034	0.323625	0.254902	0.323625	0.025641	0.0952381	0.254902	0.179012	0.353741	0.387097	0.114695	0.392694	0.698413	-0.10582	-0.10582	-0.10582	-0.10582	0.627451	0.160643	-0.10582	-0.0340136	0.313253	0.313253	0.219178	-0.0340136	0.0952381	-0.0340136	0.899471	0.188034	0.188034	-0.10582	0.0686275
cellular response to oxygen-containing compound	0.175506	0.261484	-0.127119	-0.0961538	0.257329	-0.137157	-0.0702041	-0.137157	-0.10582	-0.10582	-0.114007	0.123077	-0.114007	-0.0961538	0.223903	-0.0961538	-0.0961538	-0.121029	-0.0178571	-0.10582	-0.0178571	0.223903	0.780769	-0.10582	0.335101	0.127208	0.00498753	-0.137157	-0.114007	-0.0961538	0.123077	-0.0961538	0.123077	0.123077	-0.10582	-0.127119	0.123077	0.261484	-0.127119	-0.127119	-0.114007	0.261484	0.780769	0.261484	-0.0961538	0.0514372	-0.121029	0.123077	-0.10582
Glycolysis / Gluconeogenesis	0.0338983	-0.163265	0.00803213	0.296296	0.0456621	0.250896	0.173913	0.387097	0.0686275	0.0686275	0.56621	-0.10582	0.56621	-0.10582	0.188034	0.698413	0.698413	0.025641	0.323625	0.254902	0.323625	0.188034	0.0952381	0.254902	0.0617284	0.353741	0.387097	0.250896	0.392694	0.698413	-0.10582	-0.10582	-0.10582	-0.10582	0.627451	0.00803213	-0.10582	-0.163265	0.313253	0.313253	0.0456621	-0.163265	0.0952381	-0.163265	0.698413	0.025641	0.025641	-0.10582	0.0686275
Starch and sucrose metabolism	-0.206072	-0.183607	-0.160305	-0.114007	-0.14	-0.176606	-0.0413026	0.0848624	0.219178	0.219178	0.185714	-0.114007	0.0228571	-0.114007	-0.15074	0.0716612	0.0716612	-0.15074	-0.0709812	0.0456621	-0.0709812	-0.15074	-0.114007	0.0456621	-0.195804	-0.183607	-0.176606	-0.176606	0.0228571	0.257329	-0.114007	0.0716612	-0.114007	-0.114007	0.0456621	-0.160305	-0.114007	-0.183607	-0.0152672	-0.0152672	-0.14	-0.183607	-0.114007	-0.183607	0.0716612	-0.15074	-0.15074	-0.114007	0.219178
Amino sugar and nucleotide sugar metabolism	-0.230216	-0.202532	0.101818	-0.121029	0.00269179	0.0573319	0.106583	0.183021	0.350427	0.350427	0.00269179	-0.121029	0.00269179	-0.121029	0.127551	0.0514372	0.0514372	-0.163265	-0.0950455	0.025641	-0.0950455	0.127551	-0.121029	0.025641	-0.217476	-0.0822785	-0.0683572	0.0573319	0.309556	0.0514372	-0.121029	0.0514372	-0.121029	-0.121029	0.025641	0.101818	0.223903	-0.202532	-0.0363636	-0.0363636	-0.15074	-0.202532	-0.121029	-0.202532	0.0514372	0.127551	-0.163265	-0.121029	0.350427
Carbon fixation in photosynthetic organisms	0.175506	-0.141343	0.0338983	0.342308	0.0716612	0.147132	0.115918	0.289277	-0.10582	-0.10582	0.442997	-0.0961538	0.442997	-0.0961538	0.0514372	0.561538	0.561538	0.0514372	0.236607	0.0952381	0.236607	0.0514372	0.123077	0.0952381	0.0933192	0.261484	0.289277	0.147132	0.257329	0.561538	-0.0961538	-0.0961538	-0.0961538	-0.0961538	0.497354	0.0338983	-0.0961538	-0.141343	0.194915	0.194915	0.0716612	-0.141343	0.123077	-0.141343	0.561538	0.0514372	0.0514372	-0.0961538	-0.10582
Proteasome	0.0655738	0.127208	0.0338983	-0.0961538	-0.114007	-0.137157	0.115918	-0.137157	-0.10582	-0.10582	-0.114007	-0.0961538	-0.114007	-0.0961538	-0.121029	-0.0961538	-0.0961538	0.0514372	-0.145089	-0.10582	-0.145089	-0.121029	-0.0961538	-0.10582	0.0933192	-0.141343	-0.137157	-0.137157	-0.114007	-0.0961538	0.342308	-0.0961538	0.342308	0.342308	-0.10582	0.0338983	-0.0961538	0.127208	-0.127119	-0.127119	0.257329	0.127208	-0.0961538	0.127208	-0.0961538	-0.121029	0.223903	-0.0961538	-0.10582
Protein processing in endoplasmic reticulum	-0.0443587	-0.00706714	0.0338983	-0.0961538	0.0716612	0.00498753	-0.163265	-0.137157	-0.10582	-0.10582	-0.114007	-0.0961538	-0.114007	-0.0961538	0.0514372	-0.0961538	-0.0961538	-0.121029	-0.0178571	-0.10582	-0.0178571	0.0514372	-0.0961538	-0.10582	-0.0275716	-0.00706714	0.00498753	0.00498753	-0.114007	-0.0961538	-0.0961538	-0.0961538	-0.0961538	-0.0961538	-0.10582	0.0338983	-0.0961538	-0.00706714	-0.127119	-0.127119	-0.114007	-0.00706714	-0.0961538	-0.00706714	-0.0961538	-0.121029	0.0514372	-0.0961538	-0.10582
seedling development stage	-0.0273973	-0.0869565	0.181818	0.129032	-0.03125	0.0294118	0.25974	0.0294118	-0.0952381	-0.0952381	0.0625	0.0322581	0.25	0.129032	0.123077	0.225806	0.225806	0.123077	0.228571	0.0952381	0.228571	0.123077	0.0322581	0.0952381	0.112676	0.434783	0.470588	0.0294118	0.0625	0.129032	-0.16129	-0.16129	-0.16129	-0.16129	0.0952381	0.181818	0.0322581	-0.0869565	0.0909091	0.0909091	0.0625	-0.0869565	0.0322581	-0.0869565	0.225806	0.215385	0.123077	0.0322581	-0.0952381
portion of vascular tissue	0.0773381	-0.0822785	0.24	0.223903	0.156124	0.0573319	0.106583	0.183021	-0.136752	-0.136752	0.156124	-0.121029	0.462988	0.223903	0.127551	0.396369	0.396369	0.272959	0.13549	0.025641	0.13549	0.127551	-0.121029	0.025641	0.0038835	0.278481	0.30871	0.0573319	0.156124	0.223903	-0.121029	-0.121029	-0.121029	-0.121029	0.188034	0.24	-0.121029	-0.0822785	0.101818	0.101818	0.156124	-0.0822785	-0.121029	-0.0822785	0.396369	0.127551	0.127551	-0.121029	-0.136752
[truncated: 38 more columns]

## Sheet: ClueGOResults NodeAttributeTa
ClueGOResults NodeAttributeTable
GOID	Ontology Source	GOTerm	GOLevels	GOGroups	Nr. Genes	% Associated Genes	Term PValue	Term PValue Corrected with Bonferroni step down	Group PValue	Group PValue Corrected with Bonferroni step down	Associated Genes Found	All Associated Genes	OverViewTerm
KEGG:00010	KEGG_06.11.2015	Glycolysis / Gluconeogenesis	[-1]	[Group2, Group8]	6	5.30973	3.02347e-06	0.000205596	{Group2=9.771001432481791E-10, Group8=3.722485193410855E-8}	{Group2=1.172520171897815E-8, Group8=3.3502366740697694E-7}	[ADH1, AT1G70730, FBA2, GAPC1, GAPC2, PGI1]	[ACS, ADH1, ALDH11A3, ALDH2B4, ALDH2B7, ALDH3F1, ALDH3H1, ALDH3I1, ALDH7B4, AT1G09780, AT1G09870, AT1G22170, AT1G22430, AT1G22440, AT1G23190, AT1G32780, AT1G43670, AT1G54220, AT1G56190, AT1G64710, AT1G70730, AT2G01140, AT2G34590, AT2G36460, AT2G36580, AT3G01260, AT3G01590, AT3G04050, AT3G08590, AT3G13930, AT3G17940, AT3G25960, AT3G47800, AT3G49160, AT3G50520, AT3G52930, AT3G52990, AT3G55650, AT3G…	FALSE
GO:0000166	GO_MolecularFunction-Custom_05.11.2015_10h28	nucleotide binding	[3, 4]	[Group1]	16	1.06312	6.50169e-05	0.00325084	{Group1=2.064132558091846E-4}	{Group1=4.128265116183692E-4}	[ACT7, CHLI2, CPK13, CPK20, EIF4A1, GAPC1, GAPC2, HSC70-1, MRP5, MVD1, NADP-ME3, RPT3, RPT6A, SAM-2, SCL30, WAK5]	[2-Oct, 4CL1, 4CL2, 4CL3, AAE14, AAO2, AAO3, AATP1, ABA1, ABCA1, ABCA2, ABCA4, ABCB1, ABCB19, ABCB4, ABCG14, ABCG25, ACA1, ACA10, ACA11, ACA2, ACA4, ACA7, ACA8, ACA9, ACC1, ACC2, ACLA-1, ACLA-2, ACLA-3, ACLB-1, ACLB-2, ACO2, ACR4, ACS, ACT1, ACT11, ACT12, ACT2, ACT3, ACT4, ACT7, ACT8, ACT9, ACX1, ACX2, ACX3, ACX4, ADG1, ADK, ADK1, ADK2, ADL6, ADR1, AGC2-1, AGK2, AGY1, AHA10, AIG1, AK-LYS1, AK3, A…	FALSE
KEGG:00500	KEGG_06.11.2015	Starch and sucrose metabolism	[-1]	[Group10]	7	3.57143	6.14178e-06	0.000393074	{Group10=3.580044530820504E-8}	{Group10=3.5800445308205034E-7}	[AT1G62660, AT1G70730, AT4G10260, DPE2, PGI1, UGP1, UGP2]	[ADG1, ADPG1, AMY1, AMY2, APL1, APL2, APL3, APL4, APS2, AT1G02810, AT1G06020, AT1G06030, AT1G11590, AT1G22210, AT1G23190, AT1G35910, AT1G45191, AT1G50390, AT1G62660, AT1G66430, AT1G70730, AT2G22190, AT2G31390, AT2G45220, AT2G47550, AT3G01010, AT3G05610, AT3G05620, AT3G07850, AT3G10720, AT3G15720, AT3G19620, AT3G29320, AT3G29360, AT3G43270, AT3G45940, AT3G47000, AT3G47010, AT3G47040, AT3G47050, AT…	FALSE
KEGG:00520	KEGG_06.11.2015	Amino sugar and nucleotide sugar metabolism	[-1]	[Group10]	8	5.92593	2.65288e-08	2.04272e-06	{Group10=3.580044530820504E-8}	{Group10=3.5800445308205034E-7}	[AT1G70730, AT4G10260, AXS2, PGI1, RGP1, RGP2, UGP1, UGP2]	[ADG1, APL1, APL2, APL3, APL4, APS2, ARA1, ASD1, ASD2, AT1G06020, AT1G06030, AT1G23190, AT1G50390, AT1G56680, AT1G66430, AT1G70730, AT1G74910, AT2G31390, AT2G43580, AT2G43590, AT2G43600, AT2G43610, AT2G43620, AT3G01010, AT3G19620, AT3G24090, AT3G29360, AT3G42850, AT3G47540, AT3G55590, AT3G59480, AT4G10260, AT4G19720, AT4G19730, AT4G19750, AT4G19760, AT4G19800, AT4G19810, AT4G19820, AT4G20460, AT4…	TRUE
KEGG:00710	KEGG_06.11.2015	Carbon fixation in photosynthetic organisms	[-1]	[Group2]	5	7.24638	4.58027e-06	0.000297718	{Group2=9.771001432481791E-10}	{Group2=1.172520171897815E-8}	[AT3G60750, FBA2, GAPC1, GAPC2, NADP-ME3]	[ALAAT2, AOAT2, ASP1, ASP2, ASP3, ASP4, AT1G04410, AT1G43670, AT1G56190, AT1G63290, AT2G01140, AT2G36460, AT2G45290, AT3G01850, AT3G04790, AT3G52930, AT3G60750, AT4G26520, AT4G26530, AT5G03690, AT5G38410, AT5G38420, AT5G38430, AT5G43330, AT5G44520, AT5G56720, AT5G58330, AT5G64380, AlaAT1, FBA1, FBA2, GAPA, GAPA-2, GAPB, GAPC1, GAPC2, GAPCP-1, GAPCP-2, GGT1, HCEF1, MDH, NAD-ME1, NAD-ME2, NADP-ME1,…	FALSE
KEGG:03050	KEGG_06.11.2015	Proteasome	[-1]	[Group11]	5	8.62069	1.92514e-06	0.000132834	{Group11=1.9251366902755893E-6}	{Group11=9.625683451377947E-6}	[AT5G23540, PAF1, RPT2a, RPT3, RPT6A]	[AT1G04810, AT1G45000, AT1G53780, AT1G67250, AT1G75990, AT1G79210, AT2G20140, AT2G32730, AT3G26340, AT3G53970, AT4G19006, AT4G24820, AT5G20000, AT5G23540, AT5G38650, AT5G45620, ATS9, DSS1(I), DSS1(V), EMB2107, EMB2719, MEE34, PA200, PAA1, PAA2, PAB1, PAC1, PAD1, PAD2, PAE1, PAE2, PAF1, PAF2, PAG1, PBA1, PBB1, PBB2, PBC1, PBC2, PBD1, PBD2, PBE1, PBF1, PBG1, RPN10, RPN12a, RPN12b, RPN1A, RPN1B, RPN…	TRUE
KEGG:04141	KEGG_06.11.2015	Protein processing in endoplasmic reticulum	[-1]	[Group12]	5	2.27273	0.00110305	0.0275763	{Group12=0.0011030505519447364}	{Group12=0.0011030505519447364}	[AT5G03340, HSC70-1, HSP70, Hsp81.4, PDIL1-1]	[ASK2, AT1G02620, AT1G05520, AT1G07400, AT1G11560, AT1G11905, AT1G18260, AT1G18830, AT1G19310, AT1G24320, AT1G27520, AT1G29310, AT1G43140, AT1G50670, AT1G52560, AT1G53540, AT1G54050, AT1G59790, AT1G59800, AT1G59860, AT1G61790, AT1G65040, AT1G76400, AT1G78720, AT2G01720, AT2G16595, AT2G17190, AT2G21160, AT2G21630, AT2G23780, AT2G29070, AT2G29500, AT2G30050, AT2G32790, AT2G34250, AT2G40290, AT2G479…	TRUE
GO:0005524	GO_MolecularFunction-Custom_05.11.2015_10h28	ATP binding	[5, 6, 7, 8]	[Group1]	12	1.1194	0.000373735	0.0134545	{Group1=2.064132558091846E-4}	{Group1=4.128265116183692E-4}	[ACT7, CHLI2, CPK13, CPK20, EIF4A1, HSC70-1, MRP5, MVD1, RPT3, RPT6A, SAM-2, WAK5]	[2-Oct, 4CL1, 4CL2, 4CL3, AAE14, AATP1, ABCA1, ABCA2, ABCA4, ABCB1, ABCB19, ABCB4, ABCG14, ABCG25, ACA1, ACA10, ACA11, ACA2, ACA4, ACA7, ACA8, ACA9, ACC1, ACC2, ACLA-1, ACLA-2, ACLA-3, ACLB-1, ACLB-2, ACO2, ACR4, ACS, ACT1, ACT11, ACT12, ACT2, ACT3, ACT4, ACT7, ACT8, ACT9, ADG1, ADK, ADK1, ADK2, ADR1, AGC2-1, AGK2, AGY1, AHA10, AK-LYS1, AK3, AKN2, ALA1, ALA2, ALA3, ALATS, ALB1, ALDH2B4, ALE2, AME…	FALSE
GO:0005618	GO_CellularComponent-Custom_05.11.2015_10h28	cell wall	[3, 4, 5]	[Group1, Group7]	9	2.58621	3.89138e-06	0.000256831	{Group1=2.064132558091846E-4, Group7=1.2206856001621813E-6}	{Group1=4.128265116183692E-4, Group7=7.324113600973088E-6}	[ACT7, BGL2, EIF4A1, GAPC2, PDIL1-1, RGP1, RGP2, RPT3, SAM-2]	[AAC1, AAT1, ACBP1, ACO2, ACT1, ACT3, ACT7, ADPG1, AFH1, AGAL1, AGAL2, AGP30, AGP31, AIM1, AIR3, ALDH10A8, APX1, ASD1, ASE1, ASP2, AT1G01300, AT1G03220, AT1G03230, AT1G04040, AT1G09750, AT1G17860, AT1G21670, AT1G21680, AT1G30600, AT1G33600, AT1G44130, AT1G51570, AT1G72290, AT1G74010, AT1G78830, AT1G78850, AT1G78860, AT1G80240, AT4G01700, AT4G18080, AT4G19810, AT4G21630, AT4G23500, AT4G25900, AT4G…	TRUE
GO:0005739	GO_CellularComponent-Custom_05.11.2015_10h28	mitochondrion	[4, 5, 6, 7]	[Group2, Group4]	5	1.04384	0.0273454	0.0273454	{Group2=9.771001432481791E-10, Group4=1.1091252450509152E-6}	{Group2=1.172520171897815E-8, Group4=7.763876715356407E-6}	[ACT7, ADNT1, AOX1A, GAPC1, GAPC2]	[AAC1, AAC2, AAC3, AAT1, AATP1, ACD2, ACO1, ACO2, ACO3, ACT11, ACT12, ACT4, ACT7, ADF3, ADK1, ADK2, ADNT1, AGD7, AGT2, AGT3, AHL1, ALAAT2, ALATS, ALDH10A9, ALDH12A1, ALDH2B4, ALDH2B7, ALDH5F1, ALDH6B2, AOS, AOX1A, AOX1B, AOX1C, AOX2, APO3, APO4, APS4, APX3, AR192, ASP1, AT1G01930, AT1G11320, AT1G12830, AT1G15870, AT1G22660, AT1G26710, AT1G30010, AT1G30370, AT1G36390, AT1G42960, AT1G47640, AT1G563…	FALSE
GO:0005773	GO_CellularComponent-Custom_05.11.2015_10h28	vacuole	[4, 5, 6, 7]	[Group0]	7	1.58014	0.000978072	0.0264079	{Group0=5.618189650720023E-7}	{Group0=4.494551720576018E-6}	[BGL2, CSD3, GAPC1, MRP5, PDIL1-1, RGP1, VSR4]	[2-Oct, AAC1, AAC2, ABCA1, ACA11, ACA4, ACO1, ACO2, ACT8, ADK1, ADK2, ADL6, AFB2, AGT2, AHA10, ALDH3H1, ALMT1, ALMT12, ALMT9, ALP, AMSH3, ANNAT3, AOC3, APA1, APG8A, APG8H, APPB1, APX3, ARA7, ARFA1E, ARFA1F, ARLA1C, ARLA1D, ASD1, ASP2, AT1G04040, AT1G10980, AT1G17100, AT1G20220, AT1G20260, AT1G21680, AT1G26540, AT1G30740, AT1G64330, AT1G65270, AT1G65920, AT1G68070, AT1G69650, AT1G70770, AT1G73200,…	FALSE
GO:0005794	GO_CellularComponent-Custom_05.11.2015_10h28	Golgi apparatus	[3, 4, 5, 6, 7]	[Group0, Group2, Group7]	11	2.14844	1.86432e-06	0.000130502	{Group0=5.618189650720023E-7, Group2=9.771001432481791E-10, Group7=1.2206856001621813E-6}	{Group0=4.494551720576018E-6, Group2=1.172520171897815E-8, Group7=7.324113600973088E-6}	[ADH1, AT1G07750, CSLD1, CSLE1, EIF4A1, GAPC1, GAPC2, PDIL1-1, RGP1, RGP2, VSR4]	[AAC1, AAPT1, ACA11, ACO2, ADH1, ADK1, ADK2, ADL6, AGD5, AGD7, ALA3, ALDH3H1, ALIS1, ALIS5, AN, APT2, APX1, APX3, APY1, APY2, ARA4, ARAD1, ARAD2, ARF1, ARF3, ARFA1B, ARFA1E, ARFA1F, ARLA1C, ARV1, ARV2, ASP2, AT1G03220, AT1G03230, AT1G07750, AT1G11090, AT1G20260, AT1G21070, AT1G27300, AT1G27930, AT1G29820, AT1G31130, AT1G44130, AT1G47640, AT1G66180, AT1G67930, AT1G70770, AT1G71070, AT1G72480, AT1G…	FALSE
GO:0005829	GO_CellularComponent-Custom_05.11.2015_10h28	cytosol	[4, 5, 6, 7]	[Group2, Group5, Group7, Group8]	20	1.88324	5.97212e-10	4.83742e-08	{Group2=9.771001432481791E-10, Group5=2.9874273928363958E-9, Group7=1.2206856001621813E-6, Group8=3.722485193410855E-8}	{Group2=1.172520171897815E-8, Group5=3.2861701321200354E-8, Group7=7.324113600973088E-6, Group8=3.3502366740697694E-7}	[ACT7, ADH1, AT1G07750, ATARCA, AXS2, DPE2, EIF4A1, GAPC1, GAPC2, GSTL3, MS2, MVD1, NADP-ME3, PAF1, PGI1, RGP1, RGP2, RPT3, RPT6A, SAM-2]	[AAE17, AAO2, AAO3, AAT1, ABA2, ABH1, ABI3, ACBP4, ACBP5, ACBP6, ACC1, ACC2, ACD2, ACLA-1, ACLA-2, ACLA-3, ACLB-1, ACLB-2, ACO1, ACO2, ACO3, ACP1, ACR3, ACR4, ACR7, ACS, ACT1, ACT2, ACT3, ACT7, ACT8, ACX1, ACX4, ADF3, ADG1, ADH1, ADK1, ADK2, ADL6, AGD5, AGD6, AGD7, AGD8, AGD9, AGL67, AGO1, AGO4, AGO5, AHP1, AHP2, AHP3, AHP4, AHP5, AIG2, AILP1, AIP3, AL2, AL4, AL6, ALATS, ALDH10A8, ALDH10A9, ALDH2…	TRUE
GO:0005975	GO_BiologicalProcess-Custom_05.11.2015_10h28	carbohydrate metabolic process	[3]	[Group0, Group2]	11	1.78571	1.07973e-05	0.000637039	{Group0=5.618189650720023E-7, Group2=9.771001432481791E-10}	{Group0=4.494551720576018E-6, Group2=1.172520171897815E-8}	[BGL2, CSLD1, CSLE1, DPE2, FBA2, GAPC1, GAPC2, MGP2, PGI1, RGP1, RGP2]	[AAE7, ABI4, ACO2, ACO3, ADG1, ADPG1, AGAL1, AGAL2, ALG12, ALG3, AMY1, AMY2, AMY3, APG1, APL1, APL2, APL3, APS1, APS2, ARA1, ARAD1, ARAD2, ASD1, ASD2, AT1G02360, AT1G05650, AT1G05660, AT1G09880, AT1G10050, AT1G12230, AT1G22170, AT1G29820, AT1G33220, AT1G43080, AT1G43090, AT1G43100, AT1G45191, AT1G56680, AT1G56710, AT1G60590, AT1G63290, AT1G65570, AT1G67880, AT1G70500, AT1G70820, AT1G73740, AT1G74…	FALSE
GO:0005976	GO_BiologicalProcess-Custom_05.11.2015_10h28	polysaccharide metabolic process	[4]	[Group2]	6	2.6087	0.000165934	0.00713518	{Group2=9.771001432481791E-10}	{Group2=1.172520171897815E-8}	[CSLD1, CSLE1, DPE2, PGI1, RGP1, RGP2]	[ABI4, ADG1, AMY3, APL1, APL2, APL3, APS1, APS2, ARA1, ARAD1, ARAD2, ASD1, AT1G29820, AT3G03210, AT59, AT5G09280, AT5G15870, ATPMEPCRC, AtkdsA1, BAM1, BAM2, BAM3, BAM4, BAM5, BAM6, BAM7, BGLU42, BMY2, BMY3, BXL1, BXL2, BXL3, CAB3, CALS1, CALS5, CEL2, CEL3, CEL5, CESA1, CESA10, CESA2, CESA4, CESA5, CESA6, CESA9, CEV1, CHI, COBL2, CRB, CSLD1, CSLD2, CSLD3, CSLD4, CSLD5, CSLD6, CSLE1, CSLG1, CSLG2, …	FALSE
GO:0006073	GO_BiologicalProcess-Custom_05.11.2015_10h28	cellular glucan metabolic process	[5, 6]	[Group2]	6	4.1958	1.17468e-05	0.000681313	{Group2=9.771001432481791E-10}	{Group2=1.172520171897815E-8}	[CSLD1, CSLE1, DPE2, PGI1, RGP1, RGP2]	[ABI4, ADG1, AMY3, APL1, APL2, APL3, APS1, APS2, ARA1, AT1G29820, AT5G15870, BAM1, BAM3, BAM4, BAM5, BGLU42, CAB3, CALS1, CALS5, CEL2, CEL3, CEL5, CESA1, CESA10, CESA2, CESA4, CESA5, CESA6, CESA9, CEV1, COBL2, CSLD1, CSLD2, CSLD3, CSLD4, CSLD5, CSLD6, CSLE1, CSLG1, CSLG2, CSLG3, CT-BMY, CYT1, DBE1, DPE1, DPE2, EXGT-A3, FUT2, FUT4, FUT5, FUT8, FUT9, GH9A1, GH9A3, GH9B1, GH9B16, GSL04, GSL10, GSL12…	FALSE
GO:0006091	GO_BiologicalProcess-Custom_05.11.2015_10h28	generation of precursor metabolites and energy	[3]	[Group2, Group4]	7	3.48259	7.24277e-06	0.000441809	{Group2=9.771001432481791E-10, Group4=1.1091252450509152E-6}	{Group2=1.172520171897815E-8, Group4=7.763876715356407E-6}	[AOX1A, DPE2, FBA2, GAPC1, GAPC2, PGI1, PGRL1B]	[ABC4, ABI2, ACO1, ACO2, ACO3, ADG1, AOX1A, AOX2, APL1, APL2, APL3, APS1, APS2, ARA1, AT1G12830, AT1G22170, AT1G32550, AT1G76570, AT3G04050, AT4G26530, AT4G35250, AT5G03690, AT5G10040, ATCS, ATPC1, ATPD, CAB1, CAB2, CAB3, CBR, COX19-1, CRR3, CSY1, CSY2, CSY3, CSY5, CYTC-1, CYTC-2, DBE1, DEG5, DEG8, DEGP1, DEGP2, DGD1, DPE1, DPE2, E1 ALPHA, EGY1, EMB1467, EMB3003, ENO1, FAD5, FAD6, FBA1, FBA2, FD1…	FALSE
GO:0006518	GO_BiologicalProcess-Custom_05.11.2015_10h28	peptide metabolic process	[4, 5]	[Group2]	5	1.59744	0.00505406	0.0657028	{Group2=9.771001432481791E-10}	{Group2=1.172520171897815E-8}	[APG3, ATARCA, EIF4A1, GSTL3, SSR16]	[ACS9, AGO1, AGO2, AGO3, AGO4, AGO5, AGO6, AGO7, AGO9, ALATS, AOAT2, APG3, ARP2, AT1G07210, AT1G15810, AT1G18070, AT1G19550, AT1G24240, AT1G34640, AT1G52600, AT1G63210, AT1G66070, AT1G68420, AT1G69610, AT1G70190, AT1G71080, AT1G72340, AT1G73180, AT1G77750, AT3G02270, AT3G06040, AT3G06180, AT3G06320, AT4G18300, AT4G20330, AT4G20810, AT4G21010, AT4G23620, AT4G26310, AT4G30680, AT4G30690, AT4G31460,…	FALSE
GO:0006732	GO_BiologicalProcess-Custom_05.11.2015_10h28	coenzyme metabolic process	[4]	[Group2, Group4, Group8]	7	4.66667	1.04021e-06	7.69754e-05	{Group2=9.771001432481791E-10, Group4=1.1091252450509152E-6, Group8=3.722485193410855E-8}	{Group2=1.172520171897815E-8, Group4=7.763876715356407E-6, Group8=3.3502366740697694E-7}	[FBA2, GAPC1, GAPC2, MS2, MVD1, PGI1, SAM-2]	[AAE14, ABA3, ABC4, ACC1, ACC2, ACLA-2, ACLA-3, ACLB-1, ACLB-2, ACS, AO, APG1, AT1G22170, AT1G63290, AT3G01850, AT3G04050, AT4G26530, AT4G33150, AT5G03690, AT5G13420, ATHAL3B, ATKCO1, B73, C4H, CAC2, CAC3, CER4, CNX1, CNX2, CNX3, COAD, COQ3, CYP79F1, E1 ALPHA, EDA36, EDS16, EMB2024, EMB3003, ENO1, FAR1, FAR4, FAR5, FAR6, FAR7, FAR8, FBA1, FBA2, FOLB1, FOLB2, FOLB3, FTRA1, FTRA2, G6PD4, GAPC1, GAP…	TRUE
GO:0006790	GO_BiologicalProcess-Custom_05.11.2015_10h28	sulfur compound metabolic process	[3]	[Group2]	5	1.9084	0.00237254	0.0450783	{Group2=9.771001432481791E-10}	{Group2=1.172520171897815E-8}	[CYP82C2, GSTL3, MS2, MVD1, SAM-2]	[ACC1, ACC2, ACLA-2, ACLA-3, ACLB-1, ACLB-2, ACS, ADG1, AKN2, AO4, AOAT2, APK, APK1A, APK3, APK4, APR1, APR2, APR3, APS1, APS2, APS3, APS4, ARD1, ARD3, ARD4, AT1G19550, AT1G21100, AT1G21120, AT1G80360, AT4G33150, AT5G03880, ATARD2, ATHM3, ATKCO1, BAT5, BCAT4, BGLU34, BIO2, BIOF, BUD2, CAC2, CAC3, CAD1, CDSP32, CER4, CLA1, CXXS1, CXXS2, CYP79B2, CYP79B3, CYP79C1, CYP79C2, CYP79F1, CYP79F2, CYP81D1…	FALSE
GO:0006970	GO_BiologicalProcess-Custom_05.11.2015_10h28	response to osmotic stress	[3]	[Group0, Group2]	8	2.33918	2.8398e-05	0.00159029	{Group0=5.618189650720023E-7, Group2=9.771001432481791E-10}	{Group0=4.494551720576018E-6, Group2=1.172520171897815E-8}	[ADH1, CSD3, GAPC1, MRP5, MS2, PDIL1-1, RGP1, RGP2]	[AATP1, ABA3, ABF3, ABI2, ABI4, ABI5, ABR1, ACO1, ACO2, ACT8, ADC1, ADC2, ADH1, AL5, ALDH10A8, ALDH12A1, ALDH3H1, ALDH7B4, ANN5, ANN6, ANNAT3, ANNAT7, ANNAT8, AOC3, APA1, APX1, ARIA, AS1, AT1G03220, AT1G03230, AT1G10940, AT1G32560, AT1G59960, AT1G67580, AT1G70000, AT1G73230, AT1G73660, AT4G19810, AT4G23670, AT4G24500, AT4G33730, AT5G02020, AT5G17640, AT5G53060, ATHAL3B, ATJ3, ATL63, ATSRL1, AVP1,…	FALSE
PO:0007131	PO-TEMPORAL_PlantGrowthAndDevelopmentalStages-Custom_20.08.2013_16h53	seedling development stage	[4, 5]	[Group2]	19	1.97095	8.19215e-10	6.55372e-08	{Group2=9.771001432481791E-10}	{Group2=1.172520171897815E-8}	[ACT7, AT2G20420, ATARCA, AXS2, CPN60A, FBA2, GAPC1, GAPC2, GSTL3, HSC70-1, HSP70, MS2, PAF1, PDIL1-1, RGP2, SAM-2, UGP1, UGP2, cICDH]	[5PTASE11, 5PTASE13, AAC1, AAC2, AAE7, AAO2, ABCA2, ABI4, ABIL1, ABIL2, ABIL3, ABIL4, ABO3, ACA4, ACBP1, ACBP6, ACC1, ACC2, ACL, ACO1, ACO2, ACO3, ACP1, ACP2, ACP3, ACP4, ACS5, ACT2, ACT7, ACT8, ADG1, ADK1, ADK2, ADSS, AER, AGD2, AGF1, AGL19, AGP17, AGP19, AGT, AKR2, ALDH11A3, ALPHA DOX2, AMK2, ANNAT1, ANNAT4, AO1, AOC2, APA1, APG1, APL1, APS1, APX1, APX3, ARA12, ARAD1, ARAD2, ARASP, ARF10, ARP2,…	FALSE
PO:0009015	PO-ANATOMY_PlantStructure-Custom_20.08.2013_17h17	portion of vascular tissue	[2, 3]	[Group2]	8	1.83908	0.000151983	0.00683925	{Group2=9.771001432481791E-10}	{Group2=1.172520171897815E-8}	[BGL2, ELI3-1, GAPC1, GAPC2, MS2, SAM-2, UGP1, UGP2]	[AAC1, AAC2, AAP6, ABCG14, ACBP3, ACS4, ACT1, ACT12, ADG1, ADK1, ADK2, AGB1, AGO6, AGP31, AHP4, AKN2, ALDH11A3, ALS3, APK, APK3, APK4, APL, APL1, APL2, APL3, APS2, ARAD1, ARF19, ARF2, ARK3, AT1G03220, AT1G04410, AT1G07920, AT1G11370, AT1G18880, AT1G27030, AT1G29890, AT1G33270, AT1G33600, AT1G33610, AT1G52000, AT1G52190, AT1G57590, AT1G65690, AT1G70670, AT1G72730, AT1G77655, AT1G78850, AT1G80130, …	FALSE
GO:0009116	GO_BiologicalProcess-Custom_05.11.2015_10h28	nucleoside metabolic process	[4, 5, 6]	[Group2]	5	3.52113	0.000149287	0.0068672	{Group2=9.771001432481791E-10}	{Group2=1.172520171897815E-8}	[FBA2, GAPC1, GAPC2, PGI1, SAM-2]	[ACC1, ACC2, ADK1, ADK2, AGK2, AHA10, APT1, APT2, APT3, APT4, APT5, ASE1, ASE2, ASE3, AT1G12830, AT1G20260, AT1G22170, AT1G26190, AT1G63660, AT1G73980, AT1G76030, AT3G04050, AT4G26210, AT4G26530, AT4G32260, AT4G38510, AT5G03690, ATHAL3B, ATP5, ATPC1, ATPC2, ATPD, ATPQ, BUD2, CAC2, CAC3, CARA, CARB, CDA1, COAD, CRSH, CYTC-1, CYTC-2, E1 ALPHA, ELP1, EMB1467, EMB3003, ENO1, FBA1, FBA2, GAPC1, GAPC2,…	FALSE
GO:0009119	GO_BiologicalProcess-Custom_05.11.2015_10h28	ribonucleoside metabolic process	[5, 6, 7]	[Group2]	5	3.67647	0.00012192	0.00573025	{Group2=9.771001432481791E-10}	{Group2=1.172520171897815E-8}	[FBA2, GAPC1, GAPC2, PGI1, SAM-2]	[ACC1, ACC2, ADK1, ADK2, AGK2, AHA10, APT1, APT2, APT3, APT4, APT5, AT1G12830, AT1G20260, AT1G22170, AT1G26190, AT1G63660, AT1G73980, AT1G76030, AT3G04050, AT4G26210, AT4G26530, AT4G32260, AT4G38510, AT5G03690, ATHAL3B, ATP5, ATPC1, ATPC2, ATPD, ATPQ, BUD2, CAC2, CAC3, CARA, CARB, CDA1, COAD, CRSH, CYTC-1, CYTC-2, E1 ALPHA, ELP1, EMB1467, EMB3003, ENO1, FBA1, FBA2, GAPC1, GAPC2, GK-1, HA1, HA11, …	FALSE
GO:0009506	GO_CellularComponent-Custom_05.11.2015_10h28	plasmodesma	[2, 3]	[Group1]	8	1.33333	0.00126837	0.0291726	{Group1=2.064132558091846E-4}	{Group1=4.128265116183692E-4}	[ACT7, AT1G07750, EIF4A1, GAPC2, MS2, RPT3, SAM-2, WAK5]	[ABCB1, ABCB4, ACA10, ACA8, ACO1, ACO2, ACR4, ACT1, ACT11, ACT3, ACT7, ACT8, ACX1, ADF3, ADK1, ADL6, AGP31, AHA10, AIM1, ALDH3H1, ALE2, AMT2, ANX1, ANX2, APA1, APK2A, APK2B, APRR2, APX1, APX3, ARA1, ARF11, ARF19, ARFA1E, ARLA1C, ARLA1D, ARSK1, ASHH3, ASP2, AT1G03220, AT1G04040, AT1G07750, AT1G10980, AT1G15940, AT1G22600, AT1G22610, AT1G22930, AT1G24160, AT1G25390, AT1G30600, AT1G30740, AT1G32560,…	FALSE
GO:0009507	GO_CellularComponent-Custom_05.11.2015_10h28	chloroplast	[5, 6, 7, 8]	[Group2, Group4, Group6]	13	1.12457	0.000199243	0.00836822	{Group2=9.771001432481791E-10, Group4=1.1091252450509152E-6, Group6=2.9874273928363958E-9}	{Group2=1.172520171897815E-8, Group4=7.763876715356407E-6, Group6=3.2861701321200354E-8}	[ACT7, APG3, ATARCA, ATS2, CHLI2, FBA2, GAPC1, GAPC2, MS2, PDIL1-1, PGI1, PGRL1B, SSR16]	[AAC1, AAC2, AAC3, AAE14, AAE15, AAE16, AAT1, AATP1, ABA1, ABA4, ABC4, ACA1, ACA11, ACA2, ACA3, ACA4, ACA5, ACA6, ACA7, ACA8, ACD1, ACD1-LIKE, ACD2, ACO2, ACO3, ACP1, ACP2, ACP3, ACP4, ACP5, ACS, ACT11, ACT12, ACT7, ACT8, ADF3, ADG1, ADK, ADK1, ADT1, ADT2, ADT4, ADT5, ADT6, AGT, AHA10, AIM1, AK-LYS1, AK3, AKN2, AKR2, AKRP, ALATS, ALB1, ALB3, ALDH10A8, ALDH12A1, ALDH2B4, ALDH3I1, ALDH5F1, AMY3, AN…	FALSE
GO:0009526	GO_CellularComponent-Custom_05.11.2015_10h28	plastid envelope	[4, 5, 6, 7, 8, 9]	[Group2, Group4]	6	1.73913	0.00140116	0.0308256	{Group2=9.771001432481791E-10, Group4=1.1091252450509152E-6}	{Group2=1.172520171897815E-8, Group4=7.763876715356407E-6}	[ACT7, ATS2, FBA2, MS2, PGI1, SSR16]	[AAC1, AAC2, AAC3, AAE14, AAE15, AAE16, AAT1, AATP1, ABA1, ABA4, ABC4, ACA1, ACD1, ACD1-LIKE, ACD2, ACT11, ACT12, ACT7, ACT8, AKR2, ALDH3I1, ANTR2, AOC1, AOC2, AOS, APE1, APE2, APG1, APL1, APX3, AR791, ARASP, ARC3, ARC5, ARC6, ASP5, AT1G06380, AT1G07120, AT1G15140, AT1G16080, AT1G42960, AT1G48280, AT1G54150, AT1G71500, AT1G76370, AT1G76570, AT1G77750, AT3G02450, AT3G02900, AT4G04650, AT4G13130, A…	FALSE
GO:0009536	GO_CellularComponent-Custom_05.11.2015_10h28	plastid	[4, 5, 6, 7]	[Group2, Group4, Group6]	13	1.08878	0.000272843	0.0106409	{Group2=9.771001432481791E-10, Group4=1.1091252450509152E-6, Group6=2.9874273928363958E-9}	{Group2=1.172520171897815E-8, Group4=7.763876715356407E-6, Group6=3.2861701321200354E-8}	[ACT7, APG3, ATARCA, ATS2, CHLI2, FBA2, GAPC1, GAPC2, MS2, PDIL1-1, PGI1, PGRL1B, SSR16]	[AAC1, AAC2, AAC3, AAE14, AAE15, AAE16, AAT1, AATP1, ABA1, ABA4, ABC4, ACA1, ACA11, ACA2, ACA3, ACA4, ACA5, ACA6, ACA7, ACA8, ACD1, ACD1-LIKE, ACD2, ACO2, ACO3, ACP1, ACP2, ACP3, ACP4, ACP5, ACS, ACT11, ACT12, ACT7, ACT8, ADF3, ADG1, ADK, ADK1, ADT1, ADT2, ADT4, ADT5, ADT6, AGT, AHA10, AIM1, AK-LYS1, AK3, AKN2, AKR2, AKRP, ALATS, ALB1, ALB3, ALDH10A8, ALDH12A1, ALDH2B4, ALDH3H1, ALDH3I1, ALDH5F1,…	FALSE
GO:0009651	GO_BiologicalProcess-Custom_05.11.2015_10h28	response to salt stress	[4]	[Group0, Group2]	8	2.58065	1.40539e-05	0.000801072	{Group0=5.618189650720023E-7, Group2=9.771001432481791E-10}	{Group0=4.494551720576018E-6, Group2=1.172520171897815E-8}	[ADH1, CSD3, GAPC1, MRP5, MS2, PDIL1-1, RGP1, RGP2]	[AATP1, ABA3, ABF3, ABI5, ACO1, ACO2, ACT8, ADC1, ADC2, ADH1, AL5, ALDH10A8, ALDH12A1, ALDH3H1, ALDH7B4, ANN5, ANN6, ANNAT3, ANNAT7, ANNAT8, AOC3, APA1, APX1, ARIA, AS1, AT1G03220, AT1G03230, AT1G10940, AT1G59960, AT1G67580, AT1G70000, AT1G73230, AT1G73660, AT4G19810, AT4G23670, AT4G24500, AT4G33730, AT5G02020, AT5G17640, ATHAL3B, ATJ3, ATL63, ATSRL1, AVP1, BAG4, BGLU18, BGLU21, BGLU22, BGLU34, B…	FALSE
GO:0009737	GO_BiologicalProcess-Custom_05.11.2015_10h28	response to abscisic acid	[4, 5]	[Group1, Group9]	5	1.38504	0.00908946	0.0454473	{Group1=2.064132558091846E-4, Group9=1.1030988412437533E-4}	{Group1=4.128265116183692E-4, Group9=3.30929652373126E-4}	[ATARCA, CPK13, CPK20, FBA2, MRP5]	[AAT1, AATP1, ABCG25, ABF1, ABF2, ABF3, ABF4, ABH1, ABI1, ABI2, ABI3, ABI4, ABI5, ABO3, ABR1, ACBP1, ACO2, ACR8, ADC2, AFP1, AFP2, AGD9, AHG1, AIB, ALDH10A9, ALDH3H1, ALDH3I1, ALDH7B4, AMY1, ARAC1, AREB3, ARF10, ARF2, ARIA, AT1G14170, AT1G51800, AT1G63840, AT1G70000, AT1G73980, AT3G05000, AT4G19810, AT5G17640, ATARCA, ATE1, ATE2, ATR1, ATSTE14B, BGLU18, BLH1, BRX, BT2, CAM9, CAT1, CBF4, CBL1, CBL…	FALSE
GO:0009941	GO_CellularComponent-Custom_05.11.2015_10h28	chloroplast envelope	[5, 6, 7, 8, 9, 10]	[Group2, Group4]	6	1.79104	0.00120611	0.0289466	{Group2=9.771001432481791E-10, Group4=1.1091252450509152E-6}	{Group2=1.172520171897815E-8, Group4=7.763876715356407E-6}	[ACT7, ATS2, FBA2, MS2, PGI1, SSR16]	[AAC1, AAC2, AAC3, AAE14, AAE15, AAE16, AAT1, AATP1, ABA1, ABA4, ABC4, ACA1, ACD1, ACD1-LIKE, ACD2, ACT11, ACT12, ACT7, ACT8, AKR2, ALDH3I1, ANTR2, AOC1, AOC2, AOS, APE1, APE2, APG1, APL1, APX3, AR791, ARASP, ARC3, ARC5, ARC6, ASP5, AT1G06380, AT1G07120, AT1G15140, AT1G16080, AT1G42960, AT1G48280, AT1G54150, AT1G71500, AT1G76370, AT1G76570, AT1G77750, AT3G02450, AT3G02900, AT4G13130, AT4G32260, A…	FALSE
GO:0010033	GO_BiologicalProcess-Custom_05.11.2015_10h28	response to organic substance	[3]	[Group1, Group9]	14	1.01597	0.000315203	0.0116625	{Group1=2.064132558091846E-4, Group9=1.1030988412437533E-4}	{Group1=4.128265116183692E-4, Group9=3.30929652373126E-4}	[ACT7, ATARCA, CHLI2, CPK13, CPK20, FBA2, GAPC1, MRP5, PDIL1-1, RPT3, RPT6A, SAM-2, SCL30, WAK5]	[AAR3, AAT1, AATP1, ABA1, ABA2, ABA3, ABCB1, ABCB19, ABCB4, ABCG25, ABF1, ABF2, ABF3, ABF4, ABH1, ABI1, ABI2, ABI3, ABI4, ABI5, ABO3, ABR1, ACA2, ACA3, ACBP1, ACBP4, ACC1, ACD11, ACD6, ACO1, ACO2, ACR4, ACR8, ACS5, ACS6, ACT2, ACT7, ADA2B, ADC2, ADG1, ADK1, AFB2, AFB3, AFP1, AFP2, AGD9, AGL15, AGL20, AGL24, AGO1, AGO6, AGO7, AGP31, AHBP-1B, AHG1, AHP1, AHP2, AHP3, AHP4, AHP5, AIB, AIL5, AIL6, AIL…	TRUE
GO:0010035	GO_BiologicalProcess-Custom_05.11.2015_10h28	response to inorganic substance	[3]	[Group0, Group2, Group7, Group8]	12	2.3301	2.57515e-07	1.95711e-05	{Group0=5.618189650720023E-7, Group2=9.771001432481791E-10, Group7=1.2206856001621813E-6, Group8=3.722485193410855E-8}	{Group0=4.494551720576018E-6, Group2=1.172520171897815E-8, Group7=7.324113600973088E-6, Group8=3.3502366740697694E-7}	[ADH1, ATARCA, CSD3, EIF4A1, FBA2, GAPC1, GAPC2, GSTL3, MS2, PDIL1-1, RGP2, SAM-2]	[AAT1, AATP1, ABA1, ABA2, ABF3, ABI2, ABI4, ABI5, ACBP1, ACBP2, ACO1, ACO2, ACO3, ACS4, ACS6, ACS9, ACX1, ADF3, ADG1, ADH1, ADK1, ADR1, AFB3, AFP2, AGD7, AGL44, AGT2, AL5, ALATS, ALDH10A8, ALDH10A9, ALDH2B4, ALDH3H1, ALDH3I1, ALDH7B4, ALMT1, ALS3, ANN5, ANN6, ANNAT3, ANNAT7, ANNAT8, APS1, APX1, ARF3, AS1, ASP1, ASP5, AT1G32560, AT1G64320, AT1G70000, AT1G76030, AT3G02480, AT3G02790, AT3G02840, AT4…	TRUE
GO:0010038	GO_BiologicalProcess-Custom_05.11.2015_10h28	response to metal ion	[4]	[Group0, Group1, Group2, Group7, Group8]	11	4.15094	2.42417e-09	1.91509e-07	{Group0=5.618189650720023E-7, Group1=2.064132558091846E-4, Group2=9.771001432481791E-10, Group7=1.2206856001621813E-6, Group8=3.722485193410855E-8}	{Group0=4.494551720576018E-6, Group1=4.128265116183692E-4, Group2=1.172520171897815E-8, Group7=7.324113600973088E-6, Group8=3.3502366740697694E-7}	[ADH1, ATARCA, EIF4A1, FBA2, GAPC1, GAPC2, GSTL3, MS2, PDIL1-1, RGP2, SAM-2]	[AAT1, ACBP1, ACBP2, ACO1, ACO2, ACO3, ACS4, ACS6, ACS9, ACX1, ADF3, ADG1, ADH1, ADK1, AGD7, AGT2, ALATS, ALDH2B4, ALMT1, ALS3, APS1, APX1, ARF3, AS1, ASP1, ASP5, AT1G64320, AT1G70000, AT1G76030, AT4G23670, AT4G39230, AT5G13420, AT5G15690, ATARCA, ATCS, ATR, ATS9, BGLU42, CAD1, CAM1, CAM7, CAM9, CAT1, CAT3, CAX3, CBL3, CBL7, CCA1, CCH, CDC48, CHI, CHR24, CLT1, CLT2, CLT3, CML43, CNGC6, CPN20, CRT…	TRUE
GO:0012505	GO_CellularComponent-Custom_05.11.2015_10h28	endomembrane system	[2, 3]	[Group0, Group2, Group7]	11	1.11449	0.000692165	0.0207649	{Group0=5.618189650720023E-7, Group2=9.771001432481791E-10, Group7=1.2206856001621813E-6}	{Group0=4.494551720576018E-6, Group2=1.172520171897815E-8, Group7=7.324113600973088E-6}	[ADH1, AT1G07750, CSLD1, CSLE1, EIF4A1, GAPC1, GAPC2, PDIL1-1, RGP1, RGP2, VSR4]	[3BETAHSD/D1, 3BETAHSD/D2, A7, AAC1, AAH, AAP3, AAPT1, AATP1, ACA1, ACA11, ACA2, ACBP1, ACBP2, ACD6, ACO2, ACR4, ACT2, ADH1, ADK1, ADK2, ADL6, ADS1, AGD1, AGD5, AGD7, ALA1, ALA2, ALA3, ALDH22A1, ALDH3F1, ALDH3H1, ALG12, ALG3, ALIS1, ALIS5, ALMT12, ALN, AN, APM1, APT2, APX1, APX3, APY1, APY2, ARA4, ARA6, ARA7, ARAD1, ARAD2, ARF1, ARF3, ARFA1B, ARFA1E, ARFA1F, ARGOS, ARL, ARLA1C, ARV1, ARV2, ASHH3,…	FALSE
GO:0016051	GO_BiologicalProcess-Custom_05.11.2015_10h28	carbohydrate biosynthetic process	[4, 5]	[Group0, Group2]	7	3.88889	3.50644e-06	0.000234931	{Group0=5.618189650720023E-7, Group2=9.771001432481791E-10}	{Group0=4.494551720576018E-6, Group2=1.172520171897815E-8}	[CSLD1, CSLE1, GAPC1, GAPC2, PGI1, RGP1, RGP2]	[ADG1, APL1, APL2, APL3, APS1, APS2, ARA1, ARAD1, ARAD2, AT1G29820, AT3G03210, ATTPS6, AtkdsA1, BAM3, CAB3, CALS1, CALS5, CESA1, CESA10, CESA2, CESA4, CESA5, CESA6, CESA9, CEV1, COBL2, CP12-1, CP12-2, CP12-3, CSLD1, CSLD2, CSLD3, CSLD4, CSLD5, CSLD6, CSLE1, CSLG1, CSLG2, CSLG3, CSN5A, CT-BMY, CYP79F1, CYT1, DBE1, DIN9, ESK1, FRA8, FUT13, FUT2, FUT4, FUT5, FUT8, FUT9, GAPB, GAPC1, GAPC2, GATL10, G…	FALSE
GO:0016052	GO_BiologicalProcess-Custom_05.11.2015_10h28	carbohydrate catabolic process	[4]	[Group2]	5	4.38596	5.28368e-05	0.00274751	{Group2=9.771001432481791E-10}	{Group2=1.172520171897815E-8}	[DPE2, FBA2, GAPC1, GAPC2, PGI1]	[ABI4, AMY3, ASD1, AT1G22170, AT3G04050, AT4G26530, AT59, AT5G03690, AT5G09280, AT5G15870, ATPMEPCRC, BAM1, BAM2, BAM3, BAM4, BAM5, BAM6, BAM7, BGLU42, BMY2, BMY3, BXL1, BXL2, BXL3, CEL2, CEL3, CEL5, CHI, CINV1, CINV2, CRB, CT-BMY, DPE1, DPE2, E1 ALPHA, EMB3003, ENO1, EP3, FBA1, FBA2, FRD3, FUT11, GAPC1, GAPC2, GH9A1, GH9A3, GH9B1, GH9B16, HAE, HCHIB, HXK1, HXK2, IAR4, IDA, ISA3, KOR2, LDA, LOS2,…	FALSE
GO:0016462	GO_MolecularFunction-Custom_05.11.2015_10h28	pyrophosphatase activity	[5]	[Group1]	5	1.47929	0.00694935	0.0625441	{Group1=2.064132558091846E-4}	{Group1=4.128265116183692E-4}	[CHLI2, EIF4A1, MRP5, RPT3, RPT6A]	[AATP1, ABCA1, ABCA2, ABCA4, ABCB1, ABCB19, ABCB4, ABCG14, ABCG25, ACA1, ACA10, ACA11, ACA2, ACA4, ACA7, ACA8, ACA9, ADL6, AHA10, ALA1, ALA2, ALA3, APY1, ARA4, ARA6, ARA7, ARAC5, ARC3, ARK2, ARK3, AT-IE, AT1G18070, AT1G26190, AT1G27900, AT1G58050, AT1G59760, AT1G63660, AT1G65070, AT1G72250, AT1G75460, AT1G79890, AT3G02060, AT3G58730, AT4G12790, AT4G29680, AT4G29690, AT4G29700, AT5G14900, ATFP8, A…	FALSE
GO:0016757	GO_MolecularFunction-Custom_05.11.2015_10h28	transferase activity, transferring glycosyl groups	[3]	[Group2]	5	1.51976	0.00621776	0.0683953	{Group2=9.771001432481791E-10}	{Group2=1.172520171897815E-8}	[CSLD1, CSLE1, DPE2, MGP2, RGP1]	[ALG12, ALG3, APT1, APT2, APT3, APT4, APT5, ARAD1, ARAD2, ASE1, ASE2, ASE3, AT-HF, AT1G04150, AT1G10880, AT1G22610, AT1G28240, AT1G29820, AT1G51210, AT1G51570, AT1G67880, AT1G68380, AT1G68390, AT1G71070, AT1G73740, AT1G73810, AT1G74340, AT2G19160, AT3G01620, AT3G03680, AT3G05320, AT4G03340, AT4G12700, AT4G30060, AT4G32090, AT4G32290, AT4G33590, AT4G38310, AT5G01100, AT5G11730, AT5G12970, AT5G1350…	FALSE
GO:0016817	GO_MolecularFunction-Custom_05.11.2015_10h28	hydrolase activity, acting on acid anhydrides	[3]	[Group1]	5	1.42045	0.00820422	0.0574296	{Group1=2.064132558091846E-4}	{Group1=4.128265116183692E-4}	[CHLI2, EIF4A1, MRP5, RPT3, RPT6A]	[AATP1, ABCA1, ABCA2, ABCA4, ABCB1, ABCB19, ABCB4, ABCG14, ABCG25, ACA1, ACA10, ACA11, ACA2, ACA4, ACA7, ACA8, ACA9, ADL6, AHA10, ALA1, ALA2, ALA3, APY1, ARA4, ARA6, ARA7, ARAC5, ARC3, ARK2, ARK3, AT-IE, AT1G18070, AT1G20260, AT1G26190, AT1G27900, AT1G58050, AT1G59760, AT1G63660, AT1G65070, AT1G72250, AT1G75460, AT1G76030, AT1G79890, AT3G02060, AT3G58730, AT4G12790, AT4G29680, AT4G29690, AT4G2970…	FALSE
GO:0016818	GO_MolecularFunction-Custom_05.11.2015_10h28	hydrolase activity, acting on acid anhydrides, in phosphorus-containing anhydrides	[4]	[Group1]	5	1.46628	0.00720607	0.0576485	{Group1=2.064132558091846E-4}	{Group1=4.128265116183692E-4}	[CHLI2, EIF4A1, MRP5, RPT3, RPT6A]	[AATP1, ABCA1, ABCA2, ABCA4, ABCB1, ABCB19, ABCB4, ABCG14, ABCG25, ACA1, ACA10, ACA11, ACA2, ACA4, ACA7, ACA8, ACA9, ADL6, AHA10, ALA1, ALA2, ALA3, APY1, ARA4, ARA6, ARA7, ARAC5, ARC3, ARK2, ARK3, AT-IE, AT1G18070, AT1G26190, AT1G27900, AT1G58050, AT1G59760, AT1G63660, AT1G65070, AT1G72250, AT1G75460, AT1G79890, AT3G02060, AT3G58730, AT4G12790, AT4G29680, AT4G29690, AT4G29700, AT5G03370, AT5G1490…	FALSE
GO:0019637	GO_BiologicalProcess-Custom_05.11.2015_10h28	organophosphate metabolic process	[3, 4]	[Group2, Group4]	6	1.99336	0.000694244	0.0201331	{Group2=9.771001432481791E-10, Group4=1.1091252450509152E-6}	{Group2=1.172520171897815E-8, Group4=7.763876715356407E-6}	[ATS2, FBA2, GAPC1, GAPC2, MVD1, PGI1]	[5PTASE11, AAPT1, AAPT2, ABA3, ACC1, ACC2, ADK, ADK1, ADK2, AGK2, AHA10, AO, APG1, APT1, APT2, APT3, APT4, APT5, ASE1, ASE2, ASE3, AT1G12830, AT1G20260, AT1G22170, AT1G26190, AT1G63290, AT1G63660, AT1G73980, AT1G74340, AT1G76030, AT3G01850, AT3G04050, AT3G05510, AT3G09560, AT4G26210, AT4G26530, AT4G32260, AT4G38510, AT5G03690, AT5G13420, AT5G17670, ATHAL3B, ATKCO1, ATP5, ATPC1, ATPC2, ATPD, ATPQ,…	FALSE
GO:0030312	GO_CellularComponent-Custom_05.11.2015_10h28	external encapsulating structure	[2, 3, 4]	[Group1, Group7]	9	2.58621	3.89138e-06	0.000256831	{Group1=2.064132558091846E-4, Group7=1.2206856001621813E-6}	{Group1=4.128265116183692E-4, Group7=7.324113600973088E-6}	[ACT7, BGL2, EIF4A1, GAPC2, PDIL1-1, RGP1, RGP2, RPT3, SAM-2]	[AAC1, AAT1, ACBP1, ACO2, ACT1, ACT3, ACT7, ADPG1, AFH1, AGAL1, AGAL2, AGP30, AGP31, AIM1, AIR3, ALDH10A8, APX1, ASD1, ASE1, ASP2, AT1G01300, AT1G03220, AT1G03230, AT1G04040, AT1G09750, AT1G17860, AT1G21670, AT1G21680, AT1G30600, AT1G33600, AT1G44130, AT1G51570, AT1G72290, AT1G74010, AT1G78830, AT1G78850, AT1G78860, AT1G80240, AT4G01700, AT4G18080, AT4G19810, AT4G21630, AT4G23500, AT4G25900, AT4G…	FALSE
GO:0030529	GO_CellularComponent-Custom_05.11.2015_10h28	ribonucleoprotein complex	[2, 3, 4, 5]	[Group1, Group3]	5	1.87266	0.00257417	0.0437608	{Group1=2.064132558091846E-4, Group3=6.68345287262713E-5}	{Group1=4.128265116183692E-4, Group3=2.673381149050852E-4}	[ATARCA, RGP1, RGP2, SCL30, SSR16]	[AAT1, AGO1, AGO2, AGO3, AGO4, AGO5, AGO6, AGO7, AGO9, ARP2, AT1G03140, AT1G06380, AT1G07210, AT1G15810, AT1G17080, AT1G24240, AT1G28060, AT1G66070, AT1G69610, AT1G70190, AT1G71720, AT1G77750, AT1G80930, AT3G03970, AT3G06040, AT3G06180, AT3G06320, AT4G01790, AT4G02840, AT4G23620, AT4G26060, AT4G31460, AT4G37660, AT4G39880, AT5G04210, AT5G08420, AT5G11750, AT5G12980, AT5G14520, AT5G15550, AT5G1561…	FALSE
GO:0030554	GO_MolecularFunction-Custom_05.11.2015_10h28	adenyl nucleotide binding	[5, 6]	[Group1]	12	1.08206	0.000506302	0.016708	{Group1=2.064132558091846E-4}	{Group1=4.128265116183692E-4}	[ACT7, CHLI2, CPK13, CPK20, EIF4A1, HSC70-1, MRP5, MVD1, RPT3, RPT6A, SAM-2, WAK5]	[2-Oct, 4CL1, 4CL2, 4CL3, AAE14, AATP1, ABCA1, ABCA2, ABCA4, ABCB1, ABCB19, ABCB4, ABCG14, ABCG25, ACA1, ACA10, ACA11, ACA2, ACA4, ACA7, ACA8, ACA9, ACC1, ACC2, ACLA-1, ACLA-2, ACLA-3, ACLB-1, ACLB-2, ACO2, ACR4, ACS, ACT1, ACT11, ACT12, ACT2, ACT3, ACT4, ACT7, ACT8, ACT9, ADG1, ADK, ADK1, ADK2, ADR1, AGC2-1, AGK2, AGY1, AHA10, AK-LYS1, AK3, AKN2, ALA1, ALA2, ALA3, ALATS, ALB1, ALDH2B4, ALE2, AME…	FALSE
GO:0031967	GO_CellularComponent-Custom_05.11.2015_10h28	organelle envelope	[3, 4, 5, 6, 7]	[Group2, Group4, Group6]	9	1.75439	8.2643e-05	0.00404951	{Group2=9.771001432481791E-10, Group4=1.1091252450509152E-6, Group6=2.9874273928363958E-9}	{Group2=1.172520171897815E-8, Group4=7.763876715356407E-6, Group6=3.2861701321200354E-8}	[ACT7, ADNT1, AOX1A, ATS2, FBA2, GAPC1, MS2, PGI1, SSR16]	[AAC1, AAC2, AAC3, AAE14, AAE15, AAE16, AAP3, AAT1, AATP1, ABA1, ABA4, ABC4, ACA1, ACD1, ACD1-LIKE, ACD2, ACT11, ACT12, ACT7, ACT8, ADNT1, AKR2, ALDH3I1, ANTR2, AOC1, AOC2, AOS, AOX1A, AOX1B, AOX1C, AOX2, APE1, APE2, APG1, APL1, APX3, AR791, ARASP, ARC3, ARC5, ARC6, ASP5, AT1G01930, AT1G06380, AT1G07120, AT1G15140, AT1G16080, AT1G42960, AT1G48280, AT1G54150, AT1G71500, AT1G76370, AT1G76570, AT1G7…	FALSE
GO:0031975	GO_CellularComponent-Custom_05.11.2015_10h28	envelope	[2, 3]	[Group2, Group4, Group6]	9	1.75439	8.2643e-05	0.00404951	{Group2=9.771001432481791E-10, Group4=1.1091252450509152E-6, Group6=2.9874273928363958E-9}	{Group2=1.172520171897815E-8, Group4=7.763876715356407E-6, Group6=3.2861701321200354E-8}	[ACT7, ADNT1, AOX1A, ATS2, FBA2, GAPC1, MS2, PGI1, SSR16]	[AAC1, AAC2, AAC3, AAE14, AAE15, AAE16, AAP3, AAT1, AATP1, ABA1, ABA4, ABC4, ACA1, ACD1, ACD1-LIKE, ACD2, ACT11, ACT12, ACT7, ACT8, ADNT1, AKR2, ALDH3I1, ANTR2, AOC1, AOC2, AOS, AOX1A, AOX1B, AOX1C, AOX2, APE1, APE2, APG1, APL1, APX3, AR791, ARASP, ARC3, ARC5, ARC6, ASP5, AT1G01930, AT1G06380, AT1G07120, AT1G15140, AT1G16080, AT1G42960, AT1G48280, AT1G54150, AT1G71500, AT1G76370, AT1G76570, AT1G7…	FALSE
GO:0031981	GO_CellularComponent-Custom_05.11.2015_10h28	nuclear lumen	[4, 5, 6, 7, 8, 9]	[Group1]	7	1.84697	0.000389909	0.0136468	{Group1=2.064132558091846E-4}	{Group1=4.128265116183692E-4}	[ACT7, EIF4A1, GAPC2, RPT3, RPT6A, SAM-2, SCL30]	[AAC1, ABAP1, ACT7, AGO4, AHL1, ALY1, ALY2, ALY3, ALY4, APC10, ARAC5, ARP4, ARP5, ARP6, ARP8, ARP9, AS1, ASA1, ASB1, ASIL1, ASY1, AT1G01210, AT1G16690, AT1G18850, AT1G26470, AT1G60080, AT1G61620, AT1G61730, AT1G71080, AT1G76600, AT4G00390, AT4G07950, AT4G20330, AT4G20810, AT4G21010, AT4G24500, AT4G27640, AT4G31440, AT4G33890, AT5G04670, AT5G08420, AT5G09380, AT5G14520, AT5G15550, AT5G15690, AT5G4…	FALSE
GO:0032559	GO_MolecularFunction-Custom_05.11.2015_10h28	adenyl ribonucleotide binding	[5, 6, 7]	[Group1]	12	1.08499	0.000494247	0.0168044	{Group1=2.064132558091846E-4}	{Group1=4.128265116183692E-4}	[ACT7, CHLI2, CPK13, CPK20, EIF4A1, HSC70-1, MRP5, MVD1, RPT3, RPT6A, SAM-2, WAK5]	[2-Oct, 4CL1, 4CL2, 4CL3, AAE14, AATP1, ABCA1, ABCA2, ABCA4, ABCB1, ABCB19, ABCB4, ABCG14, ABCG25, ACA1, ACA10, ACA11, ACA2, ACA4, ACA7, ACA8, ACA9, ACC1, ACC2, ACLA-1, ACLA-2, ACLA-3, ACLB-1, ACLB-2, ACO2, ACR4, ACS, ACT1, ACT11, ACT12, ACT2, ACT3, ACT4, ACT7, ACT8, ACT9, ADG1, ADK, ADK1, ADK2, ADR1, AGC2-1, AGK2, AGY1, AHA10, AK-LYS1, AK3, AKN2, ALA1, ALA2, ALA3, ALATS, ALB1, ALDH2B4, ALE2, AME…	FALSE
GO:0033993	GO_BiologicalProcess-Custom_05.11.2015_10h28	response to lipid	[4]	[Group1, Group9]	5	1.05042	0.0267115	0.053423	{Group1=2.064132558091846E-4, Group9=1.1030988412437533E-4}	{Group1=4.128265116183692E-4, Group9=3.30929652373126E-4}	[ATARCA, CPK13, CPK20, FBA2, MRP5]	[AAT1, AATP1, ABCG25, ABF1, ABF2, ABF3, ABF4, ABH1, ABI1, ABI2, ABI3, ABI4, ABI5, ABO3, ABR1, ACBP1, ACO1, ACO2, ACR8, ADC2, AFP1, AFP2, AGD9, AGL20, AGL24, AHG1, AIB, ALDH10A9, ALDH3H1, ALDH3I1, ALDH7B4, AMY1, ARAC1, AREB3, ARF10, ARF2, ARIA, ARL, AS1, AT1G07200, AT1G14170, AT1G51800, AT1G63840, AT1G68360, AT1G70000, AT1G73980, AT3G05000, AT4G19810, AT5G17640, ATARCA, ATE1, ATE2, ATR1, ATSTE14B,…	FALSE
GO:0035639	GO_MolecularFunction-Custom_05.11.2015_10h28	purine ribonucleoside triphosphate binding	[4]	[Group1]	12	1	0.00101026	0.0262667	{Group1=2.064132558091846E-4}	{Group1=4.128265116183692E-4}	[ACT7, CHLI2, CPK13, CPK20, EIF4A1, HSC70-1, MRP5, MVD1, RPT3, RPT6A, SAM-2, WAK5]	[2-Oct, 4CL1, 4CL2, 4CL3, AAE14, AATP1, ABCA1, ABCA2, ABCA4, ABCB1, ABCB19, ABCB4, ABCG14, ABCG25, ACA1, ACA10, ACA11, ACA2, ACA4, ACA7, ACA8, ACA9, ACC1, ACC2, ACLA-1, ACLA-2, ACLA-3, ACLB-1, ACLB-2, ACO2, ACR4, ACS, ACT1, ACT11, ACT12, ACT2, ACT3, ACT4, ACT7, ACT8, ACT9, ADG1, ADK, ADK1, ADK2, ADL6, ADR1, AGC2-1, AGK2, AGY1, AHA10, AIG1, AK-LYS1, AK3, AKN2, ALA1, ALA2, ALA3, ALATS, ALB1, ALDH2B…	FALSE
GO:0042278	GO_BiologicalProcess-Custom_05.11.2015_10h28	purine nucleoside metabolic process	[5, 6, 7]	[Group2]	5	4.20168	6.48335e-05	0.00330651	{Group2=9.771001432481791E-10}	{Group2=1.172520171897815E-8}	[FBA2, GAPC1, GAPC2, PGI1, SAM-2]	[ACC1, ACC2, ADK1, ADK2, AGK2, AHA10, APT1, APT2, APT3, APT4, APT5, AT1G12830, AT1G20260, AT1G22170, AT1G63660, AT1G76030, AT3G04050, AT4G26210, AT4G26530, AT4G32260, AT4G38510, AT5G03690, ATHAL3B, ATP5, ATPC1, ATPC2, ATPD, ATPQ, BUD2, CAC2, CAC3, COAD, CRSH, CYTC-1, CYTC-2, E1 ALPHA, EMB1467, EMB3003, ENO1, FBA1, FBA2, GAPC1, GAPC2, GK-1, HA1, HA11, HA2, HA3, HA4, HA5, HA6, HA7, HA8, HA9, HAL3A,…	FALSE
GO:0043232	GO_CellularComponent-Custom_05.11.2015_10h28	intracellular non-membrane-bounded organelle	[3, 4, 5, 6]	[Group1, Group2, Group3]	8	1.19225	0.00254973	0.0458952	{Group1=2.064132558091846E-4, Group2=9.771001432481791E-10, Group3=6.68345287262713E-5}	{Group1=4.128265116183692E-4, Group2=1.172520171897815E-8, Group3=2.673381149050852E-4}	[ACT7, ATARCA, EIF4A1, GAPC2, RGP1, RGP2, SAM-2, SSR16]	[AAC1, AAT1, ABIL1, ABIL2, ABIL3, ABIL4, ACT1, ACT11, ACT12, ACT2, ACT3, ACT4, ACT7, ACT8, ACT9, ADF1, ADF10, ADF11, ADF2, ADF3, ADF4, ADF5, ADF6, ADF7, ADF8, ADF9, ADL6, AGO4, AHL1, AIR9, ALY1, ALY3, ALY4, AN, APC2, APG8A, APG8H, ARAC1, ARAC5, ARK2, ARK3, ARP, ARP2, ARP4, ARP5, ARP6, ARP7, ARP8, ARP9, ARPC1A, ARPC1B, ARPC3, ARPC4, AS1, ASA1, ASB1, ASHH3, ASHH4, ASHR2, ASIL1, ASY1, AT1G01210, AT1…	FALSE
GO:0043233	GO_CellularComponent-Custom_05.11.2015_10h28	organelle lumen	[2, 3]	[Group1, Group7]	8	1.70576	0.000253121	0.0101249	{Group1=2.064132558091846E-4, Group7=1.2206856001621813E-6}	{Group1=4.128265116183692E-4, Group7=7.324113600973088E-6}	[ACT7, EIF4A1, GAPC2, PDIL1-1, RPT3, RPT6A, SAM-2, SCL30]	[A7, AAC1, ABAP1, ACT7, AGD7, AGO4, AHL1, ALDH12A1, ALDH2B4, ALDH2B7, ALDH5F1, ALY1, ALY2, ALY3, ALY4, APC10, AR192, ARAC5, ARP4, ARP5, ARP6, ARP8, ARP9, AS1, ASA1, ASB1, ASIL1, ASP1, ASY1, AT1G01210, AT1G15870, AT1G16690, AT1G18850, AT1G26470, AT1G36390, AT1G60080, AT1G61620, AT1G61730, AT1G71080, AT1G76600, AT1G77750, AT1G80720, AT3G03210, AT4G00390, AT4G07950, AT4G20330, AT4G20810, AT4G21010, …	FALSE
GO:0043603	GO_BiologicalProcess-Custom_05.11.2015_10h28	cellular amide metabolic process	[4]	[Group2]	5	1.40056	0.00868824	0.0521295	{Group2=9.771001432481791E-10}	{Group2=1.172520171897815E-8}	[APG3, ATARCA, EIF4A1, GSTL3, SSR16]	[AAH, ACS9, AGO1, AGO2, AGO3, AGO4, AGO5, AGO6, AGO7, AGO9, AILP1, ALATS, ALN, AOAT2, APG3, ARP2, ASN1, ASN2, ASN3, AT1G07210, AT1G15810, AT1G18070, AT1G19550, AT1G24240, AT1G34640, AT1G52600, AT1G63210, AT1G66070, AT1G68420, AT1G69610, AT1G70190, AT1G71080, AT1G72340, AT1G73180, AT1G77750, AT3G02270, AT3G06040, AT3G06180, AT3G06320, AT4G18300, AT4G20330, AT4G20810, AT4G21010, AT4G23620, AT4G2631…	FALSE
GO:0044042	GO_BiologicalProcess-Custom_05.11.2015_10h28	glucan metabolic process	[5]	[Group2]	6	4.1958	1.17468e-05	0.000681313	{Group2=9.771001432481791E-10}	{Group2=1.172520171897815E-8}	[CSLD1, CSLE1, DPE2, PGI1, RGP1, RGP2]	[ABI4, ADG1, AMY3, APL1, APL2, APL3, APS1, APS2, ARA1, AT1G29820, AT5G15870, BAM1, BAM3, BAM4, BAM5, BGLU42, CAB3, CALS1, CALS5, CEL2, CEL3, CEL5, CESA1, CESA10, CESA2, CESA4, CESA5, CESA6, CESA9, CEV1, COBL2, CSLD1, CSLD2, CSLD3, CSLD4, CSLD5, CSLD6, CSLE1, CSLG1, CSLG2, CSLG3, CT-BMY, CYT1, DBE1, DPE1, DPE2, EXGT-A3, FUT2, FUT4, FUT5, FUT8, FUT9, GH9A1, GH9A3, GH9B1, GH9B16, GSL04, GSL10, GSL12…	FALSE
GO:0044262	GO_BiologicalProcess-Custom_05.11.2015_10h28	cellular carbohydrate metabolic process	[3, 4]	[Group2]	6	2.43902	0.000238562	0.00978102	{Group2=9.771001432481791E-10}	{Group2=1.172520171897815E-8}	[CSLD1, CSLE1, DPE2, PGI1, RGP1, RGP2]	[AAE7, ABI4, ACO2, ACO3, ADG1, AMY3, APL1, APL2, APL3, APS1, APS2, ARA1, AT1G29820, AT3G03210, AT5G15870, ATTPS6, AtkdsA1, BAM1, BAM3, BAM4, BAM5, BGLU42, CAB3, CALS1, CALS5, CEL2, CEL3, CEL5, CESA1, CESA10, CESA2, CESA4, CESA5, CESA6, CESA9, CEV1, CINV1, CINV2, COBL2, CSLD1, CSLD2, CSLD3, CSLD4, CSLD5, CSLD6, CSLE1, CSLG1, CSLG2, CSLG3, CT-BMY, CYP79F1, CYT1, DBE1, DCL1, DPE1, DPE2, EPC1, ESK1, …	FALSE
GO:0044264	GO_BiologicalProcess-Custom_05.11.2015_10h28	cellular polysaccharide metabolic process	[4, 5]	[Group2]	6	3.52941	3.12681e-05	0.00171975	{Group2=9.771001432481791E-10}	{Group2=1.172520171897815E-8}	[CSLD1, CSLE1, DPE2, PGI1, RGP1, RGP2]	[ABI4, ADG1, AMY3, APL1, APL2, APL3, APS1, APS2, ARA1, AT1G29820, AT3G03210, AT5G15870, AtkdsA1, BAM1, BAM3, BAM4, BAM5, BGLU42, CAB3, CALS1, CALS5, CEL2, CEL3, CEL5, CESA1, CESA10, CESA2, CESA4, CESA5, CESA6, CESA9, CEV1, COBL2, CSLD1, CSLD2, CSLD3, CSLD4, CSLD5, CSLD6, CSLE1, CSLG1, CSLG2, CSLG3, CT-BMY, CYT1, DBE1, DPE1, DPE2, EPC1, ESK1, EXGT-A3, FRA8, FRD3, FUT13, FUT2, FUT4, FUT5, FUT8, FUT…	FALSE
GO:0044428	GO_CellularComponent-Custom_05.11.2015_10h28	nuclear part	[3, 4, 5, 6, 7, 8]	[Group1]	7	1.40562	0.00191034	0.0382069	{Group1=2.064132558091846E-4}	{Group1=4.128265116183692E-4}	[ACT7, EIF4A1, GAPC2, RPT3, RPT6A, SAM-2, SCL30]	[AAC1, AAP3, ABAP1, ACT7, AGO4, AHL1, ALY1, ALY2, ALY3, ALY4, APC10, APC11, APC2, APC8, ARAC5, ARP4, ARP5, ARP6, ARP8, ARP9, AS1, ASA1, ASB1, ASIL1, ASY1, AT1G01210, AT1G03140, AT1G16690, AT1G18850, AT1G26470, AT1G28060, AT1G60080, AT1G61620, AT1G61730, AT1G71080, AT1G76600, AT1G80930, AT3G03970, AT3G06600, AT4G00390, AT4G07950, AT4G20330, AT4G20810, AT4G21010, AT4G24500, AT4G24950, AT4G26450, AT…	FALSE
GO:0044434	GO_CellularComponent-Custom_05.11.2015_10h28	chloroplast part	[4, 5, 6, 7, 8, 9]	[Group2, Group4]	8	1.14286	0.00330027	0.0528044	{Group2=9.771001432481791E-10, Group4=1.1091252450509152E-6}	{Group2=1.172520171897815E-8, Group4=7.763876715356407E-6}	[ACT7, ATS2, CHLI2, FBA2, MS2, PGI1, PGRL1B, SSR16]	[AAC1, AAC2, AAC3, AAE14, AAE15, AAE16, AAT1, AATP1, ABA1, ABA4, ABC4, ACA1, ACA2, ACA3, ACA4, ACA5, ACA6, ACA7, ACA8, ACD1, ACD1-LIKE, ACD2, ACO2, ACP3, ACS, ACT11, ACT12, ACT7, ACT8, ADG1, ADK, ADT1, ADT2, ADT4, ADT5, ADT6, AGT, AK-LYS1, AKR2, ALB1, ALB3, ALDH3I1, ALDH5F1, AMY3, ANTR2, AOC1, AOC2, AOS, APE1, APE2, APG1, APG2, APL1, APR1, APR2, APS1, APS2, APS3, APS4, APX1, APX3, AR791, ARA1, AR…	FALSE
GO:0044435	GO_CellularComponent-Custom_05.11.2015_10h28	plastid part	[3, 4, 5, 6, 7, 8]	[Group2, Group4]	8	1.11576	0.00381427	0.0533997	{Group2=9.771001432481791E-10, Group4=1.1091252450509152E-6}	{Group2=1.172520171897815E-8, Group4=7.763876715356407E-6}	[ACT7, ATS2, CHLI2, FBA2, MS2, PGI1, PGRL1B, SSR16]	[AAC1, AAC2, AAC3, AAE14, AAE15, AAE16, AAT1, AATP1, ABA1, ABA4, ABC4, ACA1, ACA2, ACA3, ACA4, ACA5, ACA6, ACA7, ACA8, ACD1, ACD1-LIKE, ACD2, ACO2, ACP3, ACS, ACT11, ACT12, ACT7, ACT8, ADG1, ADK, ADT1, ADT2, ADT4, ADT5, ADT6, AGT, AK-LYS1, AKR2, ALB1, ALB3, ALDH3I1, ALDH5F1, AMY3, ANTR2, AOC1, AOC2, AOS, APE1, APE2, APG1, APG2, APL1, APR1, APR2, APS1, APS2, APS3, APS4, APX1, APX3, AR791, ARA1, AR…	FALSE
GO:0044444	GO_CellularComponent-Custom_05.11.2015_10h28	cytoplasmic part	[3, 4, 5, 6]	[Group5, Group6, Group8]	35	1.05453	4.75902e-10	3.90239e-08	{Group5=2.9874273928363958E-9, Group6=2.9874273928363958E-9, Group8=3.722485193410855E-8}	{Group5=3.2861701321200354E-8, Group6=3.2861701321200354E-8, Group8=3.3502366740697694E-7}	[ACT7, ADH1, ADNT1, AOX1A, APG3, AT1G07750, ATARCA, ATS2, AXS2, BGL2, CHLI2, CSD3, CSLD1, CSLE1, DPE2, EIF4A1, FBA2, GAPC1, GAPC2, GSTL3, MRP5, MS2, MVD1, NADP-ME3, PAF1, PDIL1-1, PGI1, PGRL1B, RGP1, RGP2, RPT3, RPT6A, SAM-2, SSR16, VSR4]	[2-Oct, 3BETAHSD/D1, 3BETAHSD/D2, A7, AAC1, AAC2, AAC3, AAE1, AAE12, AAE14, AAE15, AAE16, AAE17, AAE18, AAE5, AAE7, AAH, AAO2, AAO3, AAPT1, AAT1, AATP1, ABA1, ABA2, ABA4, ABC4, ABCA1, ABH1, ABI3, ABIL1, ACA1, ACA11, ACA2, ACA3, ACA4, ACA5, ACA6, ACA7, ACA8, ACBP1, ACBP2, ACBP4, ACBP5, ACBP6, ACC1, ACC2, ACD1, ACD1-LIKE, ACD2, ACD32.1, ACD6, ACLA-1, ACLA-2, ACLA-3, ACLB-1, ACLB-2, ACO1, ACO2, ACO3…	TRUE
GO:0044445	GO_CellularComponent-Custom_05.11.2015_10h28	cytosolic part	[4, 5, 6, 7, 8]	[Group3]	5	6.09756	1.07277e-05	0.000643659	{Group3=6.68345287262713E-5}	{Group3=2.673381149050852E-4}	[ATARCA, RGP1, RGP2, RPT3, RPT6A]	[AAT1, ARP2, ASE2, ATARCA, ATL5, BGLU44, CAT1, CAT2, CAT3, CBL2, CDC48, EIF3E, EMB2775, EMB3003, EMB3010, ENO1, ESM1, FBA1, FZF, GS2, KCS1, LOS2, LTA2, MCCA, MOD1, MT1C, NPH3, P40, PAA2, PAB1, PAC1, PAD1, PAE1, PAE2, PBG1, PFL, PLDGAMMA2, RFC3, RGP1, RGP2, ROC4, RP1, RPL18AA, RPL23AA, RPL23AB, RPL24A, RPL27AB, RPL3B, RPL4, RPL5B, RPN1A, RPN1B, RPS13A, RPS15A, RPS15AD, RPS5A, RPS5B, RPS6, RPSAb, R…	TRUE
GO:0044446	GO_CellularComponent-Custom_05.11.2015_10h28	intracellular organelle part	[2, 3, 4, 5, 6]	[Group4, Group5, Group6]	23	1.04975	1.35107e-06	9.59257e-05	{Group4=1.1091252450509152E-6, Group5=2.9874273928363958E-9, Group6=2.9874273928363958E-9}	{Group4=7.763876715356407E-6, Group5=3.2861701321200354E-8, Group6=3.2861701321200354E-8}	[ACT7, ADNT1, AOX1A, ATS2, CHLI2, CSLD1, CSLE1, EIF4A1, FBA2, GAPC1, GAPC2, MRP5, MS2, PDIL1-1, PGI1, PGRL1B, RGP1, RPT3, RPT6A, SAM-2, SCL30, SSR16, VSR4]	[2-Oct, 3BETAHSD/D1, 3BETAHSD/D2, A7, AAC1, AAC2, AAC3, AAE14, AAE15, AAE16, AAP3, AAT1, AATP1, ABA1, ABA4, ABAP1, ABC4, ABCA1, ACA1, ACA11, ACA2, ACA3, ACA4, ACA5, ACA6, ACA7, ACA8, ACBP1, ACBP2, ACD1, ACD1-LIKE, ACD2, ACD6, ACO2, ACP3, ACR4, ACS, ACT11, ACT12, ACT2, ACT7, ACT8, ADF7, ADG1, ADK, ADK1, ADK2, ADL6, ADNT1, ADS1, ADT1, ADT2, ADT4, ADT5, ADT6, AFB2, AGD5, AGD7, AGO4, AGT, AGT2, AHA10…	TRUE
GO:0044711	GO_BiologicalProcess-Custom_05.11.2015_10h28	single-organism biosynthetic process	[3]	[Group2]	15	1.35993	6.60786e-06	0.000416295	{Group2=9.771001432481791E-10}	{Group2=1.172520171897815E-8}	[APG3, ATS2, CHLI2, CSLD1, CSLE1, CYP82C2, ELI3-1, GAPC1, GAPC2, MS2, MVD1, PGI1, RGP1, RGP2, SAM-2]	[3BETAHSD/D1, 3BETAHSD/D2, AAE14, AAE15, AAO2, AAO3, AAPT1, AAPT2, AAT1, ABA1, ABA2, ABA3, ABA4, ABC4, ABCA2, ACC1, ACC2, ACP1, ACP2, ACP3, ACP4, ACP5, ACS, ACS11, ACS2, ACS4, ACS5, ACS6, ACS7, ACS8, ACS9, ACX1, ADC1, ADC2, ADG1, ADK, ADK1, ADK2, ADS1, ADT1, ADT2, ADT4, ADT5, ADT6, AGL16, AGL41, AHA10, AILP1, AIM1, AK-LYS1, AK3, AKN2, ALB1, ALD1, ALDH10A8, ALDH2C4, AMI1, AO, AO1, AO4, AOC1, AOC2,…	FALSE
GO:0044712	GO_BiologicalProcess-Custom_05.11.2015_10h28	single-organism catabolic process	[3]	[Group2]	7	1.91781	0.000311015	0.0118186	{Group2=9.771001432481791E-10}	{Group2=1.172520171897815E-8}	[DPE2, FBA2, GAPC1, GAPC2, PGI1, RPT3, RPT6A]	[AAH, AAO2, AAO3, AAT1, ABC1, ABI4, ACD1, ACD2, ACX1, ACX2, ACX3, ACX4, ADC1, ADC2, AGL15, AGT2, AIM1, ALAAT2, ALDH12A1, ALDH5F1, ALG12, ALN, AO1, AO4, APC10, APC8, APG5, APG7, APG8A, APG8H, APX1, APX2, APX3, APX5, APX6, ASAT1, ASN1, AT1G01930, AT1G22170, AT1G44542, AT1G54500, AT3G04050, AT4G00500, AT4G26530, AT4G33150, AT5G01050, AT5G03690, ATE1, ATE2, ATG12A, ATG18C, ATG18D, ATG3, ATG8B, ATG8D,…	FALSE
GO:0044723	GO_BiologicalProcess-Custom_05.11.2015_10h28	single-organism carbohydrate metabolic process	[3, 4]	[Group0, Group2]	10	2.71003	7.13745e-07	5.35309e-05	{Group0=5.618189650720023E-7, Group2=9.771001432481791E-10}	{Group0=4.494551720576018E-6, Group2=1.172520171897815E-8}	[CSLD1, CSLE1, DPE2, FBA2, GAPC1, GAPC2, MGP2, PGI1, RGP1, RGP2]	[AAE7, ACO2, ACO3, ADG1, ALG12, ALG3, APG1, APL1, APL2, APL3, APS1, APS2, ARA1, ARAD1, ARAD2, ASD1, ASD2, AT1G22170, AT1G29820, AT1G67880, AT1G73740, AT1G74340, AT3G01620, AT3G03210, AT3G04050, AT4G26530, AT5G03690, ATCSLA09, ATTPS6, AUD1, AtkdsA1, BAM3, BXL1, BXL2, BXL3, CAB3, CALS1, CALS5, CESA1, CESA10, CESA2, CESA4, CESA5, CESA6, CESA9, CEV1, CGL1, CINV1, CINV2, COBL2, CP12-1, CP12-2, CP12-3,…	FALSE
GO:0044724	GO_BiologicalProcess-Custom_05.11.2015_10h28	single-organism carbohydrate catabolic process	[4, 5]	[Group2]	5	9.25926	1.34349e-06	9.67312e-05	{Group2=9.771001432481791E-10}	{Group2=1.172520171897815E-8}	[DPE2, FBA2, GAPC1, GAPC2, PGI1]	[AT1G22170, AT3G04050, AT4G26530, AT5G03690, BXL1, BXL2, BXL3, CINV1, CINV2, DPE1, DPE2, E1 ALPHA, EMB3003, ENO1, FBA1, FBA2, FUT11, GAPC1, GAPC2, HXK1, HXK2, IAR4, LOS2, LTA2, LTA3, MIOX1, MIOX2, MIOX4, MIOX5, PDH-E1 ALPHA, PDH-E1 BETA, PFK1, PFK2, PFK3, PFK4, PFK5, PFK6, PFK7, PGI1, PGK, PGK1, PGM, PHS1, PHS2, PKP-ALPHA, PKP-BETA1, RPE, SDP6, TIM, TRE1, WRI1]	FALSE
GO:0045229	GO_BiologicalProcess-Custom_05.11.2015_10h28	external encapsulating structure organization	[3]	[Group2]	6	2.01342	0.000658915	0.0204264	{Group2=9.771001432481791E-10}	{Group2=1.172520171897815E-8}	[AXS2, CSLD1, CSLE1, MS2, RGP1, RGP2]	[4CL3, ADPG1, AGAL1, AGAL2, AGP6, ARAD1, ARAD2, ARF17, AT1G05650, AT1G05660, AT1G23720, AT1G26240, AT1G26250, AT1G29820, AT1G43080, AT1G43090, AT1G43100, AT1G56710, AT1G60590, AT1G65570, AT1G70500, AT4G08370, AT4G08400, AT4G08410, AT4G23500, AT59, AT5G11630, AT5G14650, ATCSLA09, ATCSLA15, ATPMEPCRC, AXS1, AXS2, AtkdsA1, BRI1, CAB3, CAD1, CALS1, CALS5, CEL2, CEL3, CEL5, CER2, CESA1, CESA10, CESA2,…	FALSE
GO:0046686	GO_BiologicalProcess-Custom_05.11.2015_10h28	response to cadmium ion	[5]	[Group2, Group8]	9	4.97238	1.58232e-08	1.23421e-06	{Group2=9.771001432481791E-10, Group8=3.722485193410855E-8}	{Group2=1.172520171897815E-8, Group8=3.3502366740697694E-7}	[ADH1, ATARCA, EIF4A1, FBA2, GAPC1, GAPC2, GSTL3, MS2, RGP2]	[AAT1, ACO2, ACO3, ACX1, ADF3, ADG1, ADH1, ADK1, AGD7, AGT2, ALATS, ALDH2B4, APS1, APX1, ARF3, AS1, ASP1, ASP5, AT1G64320, AT1G70000, AT1G76030, AT4G23670, AT4G39230, AT5G13420, AT5G15690, ATARCA, ATCS, ATS9, CAD1, CAT1, CAT3, CCA1, CCH, CDC48, CHR24, CLT1, CLT2, CLT3, CML43, CNGC6, CPN20, CRT1, CRT1a, DCL1, DIN9, DL1E, E1 ALPHA, ECA1, EIF4A1, EMB2730, EMB2756, EPR1, ETT, FBA1, FBA2, FBR12, FSD1,…	TRUE
GO:0051186	GO_BiologicalProcess-Custom_05.11.2015_10h28	cofactor metabolic process	[3]	[Group2, Group4]	8	3.58744	1.24537e-06	9.0912e-05	{Group2=9.771001432481791E-10, Group4=1.1091252450509152E-6}	{Group2=1.172520171897815E-8, Group4=7.763876715356407E-6}	[CHLI2, FBA2, GAPC1, GAPC2, MS2, MVD1, PGI1, SAM-2]	[AAE14, ABA3, ABC1, ABC4, ACC1, ACC2, ACD1, ACD2, ACLA-2, ACLA-3, ACLB-1, ACLB-2, ACS, ALB1, AO, APG1, AT1G22170, AT1G63290, AT3G01850, AT3G04050, AT4G26530, AT4G33150, AT5G03690, AT5G13420, ATHAL3B, ATKCO1, B73, BIO2, BIOF, C4H, CAC2, CAC3, CAO, CER4, CGA1, CH1, CHLI1, CHLI2, CHLM, CIP7, CLA1, CLH1, CLH2, CLPC1, CNX1, CNX2, CNX3, COAD, COQ3, COX10, COX15, CRD1, CYP79F1, E1 ALPHA, EDA36, EDS16, E…	FALSE
GO:0055086	GO_BiologicalProcess-Custom_05.11.2015_10h28	nucleobase-containing small molecule metabolic process	[3, 4, 5]	[Group2]	5	2.5	0.00072023	0.0201665	{Group2=9.771001432481791E-10}	{Group2=1.172520171897815E-8}	[FBA2, GAPC1, GAPC2, PGI1, SAM-2]	[AAH, AAO2, AAO3, ACC1, ACC2, ADK, ADK1, ADK2, AGK2, AHA10, ALN, AO, AO1, AO4, APG1, APT1, APT2, APT3, APT4, APT5, ASE1, ASE2, ASE3, AT1G12830, AT1G20260, AT1G22170, AT1G26190, AT1G63290, AT1G63660, AT1G73980, AT1G76030, AT3G01850, AT3G04050, AT4G26210, AT4G26530, AT4G32260, AT4G38510, AT5G03690, AT5G13420, ATHAL3B, ATP5, ATPC1, ATPC2, ATPD, ATPQ, BETA-UP, BUD2, CAC2, CAC3, CARA, CARB, CDA1, COAD…	FALSE
GO:0055114	GO_BiologicalProcess-Custom_05.11.2015_10h28	oxidation-reduction process	[3]	[Group2]	11	1.15063	0.000531437	0.017006	{Group2=9.771001432481791E-10}	{Group2=1.172520171897815E-8}	[ADH1, AOX1A, CSD3, CYP82C2, DPE2, ELI3-1, GAPC1, GAPC2, MS2, NADP-ME3, PGRL1B]	[2A6, 3BETAHSD/D1, 3BETAHSD/D2, AAO2, AAO3, AAT1, ABA1, ABA2, ABC4, ABI2, ACD1, ACD1-LIKE, ACD2, ACHT4, ACO1, ACO2, ACO3, ACX1, ACX2, ACX3, ACX4, ADG1, ADH1, ADS1, AGD2, AIM1, AIR12, ALDH10A8, ALDH10A9, ALDH11A3, ALDH12A1, ALDH22A1, ALDH2B4, ALDH2B7, ALDH2C4, ALDH3F1, ALDH3H1, ALDH3I1, ALDH5F1, ALDH6B2, ALDH7B4, AN, AO, AO1, AO4, AOP1, AOP3, AOS, AOX1A, AOX1B, AOX1C, AOX2, APG1, APL1, APL2, APL3,…	FALSE
GO:0070013	GO_CellularComponent-Custom_05.11.2015_10h28	intracellular organelle lumen	[3, 4, 5, 6, 7]	[Group1, Group7]	8	1.70576	0.000253121	0.0101249	{Group1=2.064132558091846E-4, Group7=1.2206856001621813E-6}	{Group1=4.128265116183692E-4, Group7=7.324113600973088E-6}	[ACT7, EIF4A1, GAPC2, PDIL1-1, RPT3, RPT6A, SAM-2, SCL30]	[A7, AAC1, ABAP1, ACT7, AGD7, AGO4, AHL1, ALDH12A1, ALDH2B4, ALDH2B7, ALDH5F1, ALY1, ALY2, ALY3, ALY4, APC10, AR192, ARAC5, ARP4, ARP5, ARP6, ARP8, ARP9, AS1, ASA1, ASB1, ASIL1, ASP1, ASY1, AT1G01210, AT1G15870, AT1G16690, AT1G18850, AT1G26470, AT1G36390, AT1G60080, AT1G61620, AT1G61730, AT1G71080, AT1G76600, AT1G77750, AT1G80720, AT3G03210, AT4G00390, AT4G07950, AT4G20330, AT4G20810, AT4G21010, …	FALSE
GO:0071229	GO_BiologicalProcess-Custom_05.11.2015_10h28	cellular response to acid chemical	[4]	[Group9]	5	1.54321	0.00583569	0.0700283	{Group9=1.1030988412437533E-4}	{Group9=3.30929652373126E-4}	[ATARCA, CPK13, CPK20, CSD3, MRP5]	[ABF1, ABF2, ABF3, ABF4, ABI1, ABI2, ABI3, ABI4, ABI5, ABO3, ABR1, ACD6, ACO1, ACO2, AFB3, AFP1, AGL44, AHBP-1B, AIB, ALD1, ARAC1, AREB3, ARF10, AT1G51800, AT1G68360, AT1G79380, AT5G53060, ATARCA, ATGLR1.2, ATSTE14B, BCS1, BGLU18, BPM2, BPM4, BPM5, BT2, CBF4, CBL1, CBL9, CBP60G, CDPK1, CDPK19, CDPK2, CDPK6, CDPK9, CGA1, CIPK15, CIPK3, COI1, COR413IM1, CPK1, CPK13, CPK14, CPK16, CPK17, CPK19, CPK2…	FALSE
GO:0071555	GO_BiologicalProcess-Custom_05.11.2015_10h28	cell wall organization	[3, 4]	[Group0, Group2]	5	1.74825	0.00345495	0.0518242	{Group0=5.618189650720023E-7, Group2=9.771001432481791E-10}	{Group0=4.494551720576018E-6, Group2=1.172520171897815E-8}	[AXS2, CSLD1, CSLE1, RGP1, RGP2]	[ADPG1, AGAL1, AGAL2, ARAD1, ARAD2, ARF17, AT1G05650, AT1G05660, AT1G23720, AT1G26240, AT1G26250, AT1G29820, AT1G43080, AT1G43090, AT1G43100, AT1G56710, AT1G60590, AT1G65570, AT1G70500, AT4G08370, AT4G08400, AT4G08410, AT4G23500, AT59, AT5G11630, AT5G14650, ATCSLA09, ATCSLA15, ATPMEPCRC, AXS1, AXS2, AtkdsA1, CAB3, CAD1, CALS1, CALS5, CEL2, CEL3, CEL5, CER2, CESA1, CESA10, CESA2, CESA4, CESA5, CES…	FALSE
GO:0071944	GO_CellularComponent-Custom_05.11.2015_10h28	cell periphery	[2, 3]	[Group0, Group1, Group2, Group7, Group8]	17	1.04167	4.77296e-05	0.00252967	{Group0=5.618189650720023E-7, Group1=2.064132558091846E-4, Group2=9.771001432481791E-10, Group7=1.2206856001621813E-6, Group8=3.722485193410855E-8}	{Group0=4.494551720576018E-6, Group1=4.128265116183692E-4, Group2=1.172520171897815E-8, Group7=7.324113600973088E-6, Group8=3.3502366740697694E-7}	[ACT7, ADH1, BGL2, CPK13, CPK20, CSLE1, EIF4A1, GAPC1, GAPC2, MS2, PAF1, PDIL1-1, RGP1, RGP2, RPT3, RPT6A, SAM-2]	[AAC1, AAP1, AAP2, AAP3, AAP4, AAP5, AAP6, AAP7, AAP8, AAT1, ABCB1, ABCB19, ABCB4, ABCG14, ABCG25, ABI1, ACA1, ACA10, ACA11, ACA2, ACA4, ACA7, ACA8, ACA9, ACBP1, ACBP2, ACBP6, ACC1, ACD6, ACLB-2, ACO1, ACO2, ACR4, ACT1, ACT11, ACT3, ACT7, ACT8, ADF2, ADF3, ADG1, ADH1, ADK1, ADK2, ADL6, ADPG1, AFH1, AGAL1, AGAL2, AGC2-1, AGL53, AGP1, AGP10, AGP11, AGP12, AGP13, AGP14, AGP15, AGP16, AGP17, AGP18, A…	FALSE
GO:0072521	GO_BiologicalProcess-Custom_05.11.2015_10h28	purine-containing compound metabolic process	[4]	[Group2]	5	3.4965	0.00015427	0.00678789	{Group2=9.771001432481791E-10}	{Group2=1.172520171897815E-8}	[FBA2, GAPC1, GAPC2, PGI1, SAM-2]	[AAH, AAO2, AAO3, ACC1, ACC2, ADK1, ADK2, AGK2, AHA10, ALN, AO1, AO4, APT1, APT2, APT3, APT4, APT5, ASE1, ASE2, ASE3, AT1G12830, AT1G20260, AT1G22170, AT1G63660, AT1G76030, AT3G04050, AT4G26210, AT4G26530, AT4G32260, AT4G38510, AT5G03690, ATHAL3B, ATP5, ATPC1, ATPC2, ATPD, ATPQ, BUD2, CAC2, CAC3, COAD, CRSH, CYP735A1, CYP735A2, CYTC-1, CYTC-2, E1 ALPHA, EMB1467, EMB3003, ENO1, FBA1, FBA2, GAPC1, …	FALSE
GO:0097305	GO_BiologicalProcess-Custom_05.11.2015_10h28	response to alcohol	[4]	[Group1, Group9]	5	1.21359	0.0153767	0.0461301	{Group1=2.064132558091846E-4, Group9=1.1030988412437533E-4}	{Group1=4.128265116183692E-4, Group9=3.30929652373126E-4}	[ATARCA, CPK13, CPK20, FBA2, MRP5]	[AAT1, AATP1, ABCG25, ABF1, ABF2, ABF3, ABF4, ABH1, ABI1, ABI2, ABI3, ABI4, ABI5, ABO3, ABR1, ACBP1, ACO2, ACR8, ADC2, AFP1, AFP2, AGD9, AHG1, AIB, ALDH10A9, ALDH3H1, ALDH3I1, ALDH7B4, AMY1, ARAC1, AREB3, ARF10, ARF2, ARIA, ARL, AT1G14170, AT1G51800, AT1G63840, AT1G70000, AT1G73980, AT3G05000, AT4G19810, AT5G17640, ATARCA, ATE1, ATE2, ATR1, ATSTE14B, BAS1, BES1, BGLU18, BIL4, BKI1, BLH1, BRH1, BR…	FALSE
GO:1901135	GO_BiologicalProcess-Custom_05.11.2015_10h28	carbohydrate derivative metabolic process	[3]	[Group2]	9	2.41935	6.668e-06	0.000413416	{Group2=9.771001432481791E-10}	{Group2=1.172520171897815E-8}	[CYP82C2, FBA2, GAPC1, GAPC2, MGP2, PGI1, RGP1, RGP2, SAM-2]	[ACC1, ACC2, ADK1, ADK2, AGK2, AHA10, ALG12, ALG3, AO4, APG1, APT1, APT2, APT3, APT4, APT5, ARA1, ASE1, ASE2, ASE3, AT1G02360, AT1G12830, AT1G15410, AT1G20260, AT1G21100, AT1G21120, AT1G22170, AT1G26190, AT1G56680, AT1G63290, AT1G63660, AT1G67880, AT1G73980, AT1G74340, AT1G76030, AT3G01620, AT3G01850, AT3G04050, AT3G09560, AT4G01700, AT4G19730, AT4G19800, AT4G19810, AT4G19820, AT4G26210, AT4G2653…	FALSE
GO:1901265	GO_MolecularFunction-Custom_05.11.2015_10h28	nucleoside phosphate binding	[3]	[Group1]	16	1.06312	6.50169e-05	0.00325084	{Group1=2.064132558091846E-4}	{Group1=4.128265116183692E-4}	[ACT7, CHLI2, CPK13, CPK20, EIF4A1, GAPC1, GAPC2, HSC70-1, MRP5, MVD1, NADP-ME3, RPT3, RPT6A, SAM-2, SCL30, WAK5]	[2-Oct, 4CL1, 4CL2, 4CL3, AAE14, AAO2, AAO3, AATP1, ABA1, ABCA1, ABCA2, ABCA4, ABCB1, ABCB19, ABCB4, ABCG14, ABCG25, ACA1, ACA10, ACA11, ACA2, ACA4, ACA7, ACA8, ACA9, ACC1, ACC2, ACLA-1, ACLA-2, ACLA-3, ACLB-1, ACLB-2, ACO2, ACR4, ACS, ACT1, ACT11, ACT12, ACT2, ACT3, ACT4, ACT7, ACT8, ACT9, ACX1, ACX2, ACX3, ACX4, ADG1, ADK, ADK1, ADK2, ADL6, ADR1, AGC2-1, AGK2, AGY1, AHA10, AIG1, AK-LYS1, AK3, A…	FALSE
GO:1901564	GO_BiologicalProcess-Custom_05.11.2015_10h28	organonitrogen compound metabolic process	[3]	[Group2, Group4, Group8]	13	1.32114	3.9551e-05	0.00213575	{Group2=9.771001432481791E-10, Group4=1.1091252450509152E-6, Group8=3.722485193410855E-8}	{Group2=1.172520171897815E-8, Group4=7.763876715356407E-6, Group8=3.3502366740697694E-7}	[APG3, ATARCA, CHLI2, CYP82C2, EIF4A1, FBA2, GAPC1, GAPC2, GSTL3, MS2, PGI1, SAM-2, SSR16]	[AAH, AAO2, AAO3, AAPT1, AAPT2, ABA2, ABA3, ABC1, ACC1, ACC2, ACD1, ACD2, ACL, ACL5, ACR4, ACS11, ACS2, ACS4, ACS5, ACS6, ACS7, ACS8, ACS9, ADC1, ADC2, ADK, ADK1, ADK2, ADT1, ADT2, ADT4, ADT5, ADT6, AGD7, AGK2, AGO1, AGO2, AGO3, AGO4, AGO5, AGO6, AGO7, AGO9, AGT2, AHA10, AILP1, AK-LYS1, AK3, AKN2, ALAAT2, ALATS, ALB1, ALD1, ALDH10A8, ALDH12A1, ALDH5F1, ALN, AMI1, AO, AO1, AO4, AOAT2, APG1, APG10,…	FALSE
GO:1901566	GO_BiologicalProcess-Custom_05.11.2015_10h28	organonitrogen compound biosynthetic process	[4]	[Group1, Group2, Group4]	7	1.11288	0.00683781	0.0683781	{Group1=2.064132558091846E-4, Group2=9.771001432481791E-10, Group4=1.1091252450509152E-6}	{Group1=4.128265116183692E-4, Group2=1.172520171897815E-8, Group4=7.763876715356407E-6}	[APG3, ATARCA, CHLI2, EIF4A1, MS2, SAM-2, SSR16]	[AAPT1, AAPT2, ABA2, ABA3, ACC1, ACC2, ACL5, ACS11, ACS2, ACS4, ACS5, ACS6, ACS7, ACS8, ACS9, ADC1, ADC2, ADK, ADK1, ADK2, ADT1, ADT2, ADT4, ADT5, ADT6, AGO1, AGO2, AGO3, AGO4, AGO5, AGO6, AGO7, AGO9, AHA10, AILP1, AK-LYS1, AK3, AKN2, ALATS, ALB1, ALD1, ALDH10A8, AMI1, AO, APG10, APG3, APK, APK1A, APK3, APK4, APR1, APR2, APR3, APS2, APT1, APT2, APT3, APT4, APT5, ARD1, ARD3, ARD4, ARP2, ASA1, ASA2…	FALSE
GO:1901575	GO_BiologicalProcess-Custom_05.11.2015_10h28	organic substance catabolic process	[3]	[Group2]	8	1.29032	0.00156019	0.032764	{Group2=9.771001432481791E-10}	{Group2=1.172520171897815E-8}	[DPE2, FBA2, GAPC1, GAPC2, PAF1, PGI1, RPT3, RPT6A]	[AAH, AAO2, AAO3, ABC1, ABI4, ACD1, ACD2, ACX1, ACX2, ACX3, ACX4, ADC1, ADC2, AGL15, AGT2, AIM1, ALAAT2, ALDH12A1, ALDH5F1, ALG12, ALN, ALP, AMSH3, AMY3, AO1, AO4, AOAT2, APA1, APC10, APC2, APC8, ARI1, ARI10, ARI13, ARI14, ARI15, ARI16, ARI2, ARI3, ARI4, ARI6, ARI7, ARI8, ARI9, ASAT1, ASD1, ASK2, ASN1, AT1G01930, AT1G02360, AT1G03140, AT1G22170, AT1G44542, AT1G52460, AT1G52470, AT1G54500, AT1G566…	FALSE
GO:1901657	GO_BiologicalProcess-Custom_05.11.2015_10h28	glycosyl compound metabolic process	[3, 4]	[Group2]	6	2.85714	0.000101034	0.00484965	{Group2=9.771001432481791E-10}	{Group2=1.172520171897815E-8}	[CYP82C2, FBA2, GAPC1, GAPC2, PGI1, SAM-2]	[ACC1, ACC2, ADK1, ADK2, AGK2, AHA10, AO4, APT1, APT2, APT3, APT4, APT5, ASE1, ASE2, ASE3, AT1G12830, AT1G20260, AT1G21100, AT1G21120, AT1G22170, AT1G26190, AT1G63660, AT1G73980, AT1G76030, AT3G04050, AT4G26210, AT4G26530, AT4G32260, AT4G38510, AT5G03690, ATHAL3B, ATP5, ATPC1, ATPC2, ATPD, ATPQ, BAT5, BCAT4, BGLU15, BGLU34, BUD2, CAC2, CAC3, CAD1, CARA, CARB, CDA1, COAD, CRSH, CYP79B2, CYP79B3, C…	FALSE
GO:1901701	GO_BiologicalProcess-Custom_05.11.2015_10h28	cellular response to oxygen-containing compound	[4]	[Group9]	5	1.22249	0.0149433	0.0597732	{Group9=1.1030988412437533E-4}	{Group9=3.30929652373126E-4}	[ATARCA, CPK13, CPK20, CSD3, MRP5]	[ABA1, ABA2, ABA3, ABF1, ABF2, ABF3, ABF4, ABI1, ABI2, ABI3, ABI4, ABI5, ABO3, ABR1, ACD6, ACO1, ACO2, AFB3, AFP1, AGL44, AHBP-1B, AIB, ALD1, ARAC1, AREB3, ARF10, AT1G51800, AT1G68360, AT1G73660, AT1G76030, AT1G79380, AT3G02790, AT5G53060, ATARCA, ATGLR1.2, ATSTE14B, BCS1, BES1, BGLU18, BGLU42, BIL4, BKI1, BPM2, BPM4, BPM5, BRI1, BRL2, BRS1, BSK2, BSK3, BSL1, BSL2, BSL3, BSU1, BT2, BZIP9, BZR1, C…	FALSE
